# Supplementary material for: Hyperglycemic memory in the rat bladder detrusor is associated with a persistent hypomethylated state
Source: Physiol Rep. 2020 Nov 17;8(22):e14614. doi: 10.14814/phy2.14614 (PMC7670302; doi:10.14814/phy2.14614)
Supplement: Supplementary file 1 — Table S1 [file PHY2-8-e14614-s001.xlsx]

## Sheet: Sheet1
	Supplemental Table 1: Metabolites levels in 3-month diabetic compared with non-diabetic, age matched controls and 3 month diabtic bladder plus one month insulin treated compared with non-diabetic, age matched controls
	Heat map of statistically significant biochemicals profiled in this study.
									Detrusor
						ANOVA Contrasts		One Way ANOVA	ANOVA Contrasts
						DIAB M	DIAB+INS M	Group Effect Detrusor	DIAB M	DIAB+INS M	DIAB+INS M	NORM M	DIAB M	DIAB+INS M	NORM M	DIAB M	DIAB+INS M	Super Pathway	Sub Pathway	Chemical ID	CAS	RI	Mass
			Blue shaded cells indicate significant (p≤0.05) ANOVA effect.; light blue shaded cells indicate 0.05<p<0.10	NORM M	NORM M	DIAB M
	Pathway Sort Order	Super Pathway	Sub Pathway	Biochemical Name	X	NORM M	NORM M	X	p-value	q-value	p-value	q-value	p-value	q-value	p-value	q-value	X				X				X
	1	Amino Acid	Glycine, Serine and Threonine Metabolism	glycine		0.95	0.88		0.4555	0.2023	0.6633	0.4201	0.2257	0.3702	0.4222	0.461		1.0462	0.9979	0.9155		100	100	100		Amino Acid	Glycine, Serine and Threonine Metabolism	340	56-40-6	1375	76.0393
	2			N-acetylglycine		1.67	1.23		0.1978	0.1287	0.0778	0.1184	0.3419	0.4005	0.3663	0.4311		0.8247	1.3767	1.0171		100	100	100		Amino Acid	Glycine, Serine and Threonine Metabolism	100001006	543-24-8	826	118.05
	4			sarcosine		2.77	2.09		0.3364	0.176	0.1982	0.2167	0.2135	0.3684	0.962	0.6176		0.4186	1.1576	0.8745		40	80	100		Amino Acid	Glycine, Serine and Threonine Metabolism	1023	107-97-1	1280	90.055
	5			dimethylglycine		1.39	1.12		0.1552	0.1125	0.0593	0.1016	0.391	0.4096	0.2559	0.354		0.8303	1.1524	0.9299		100	100	100		Amino Acid	Glycine, Serine and Threonine Metabolism	806	1118-68-9	1104	104.071
	6			betaine		1.31	1.01		0.1245	0.1001	0.0653	0.1058	0.8393	0.5282	0.0936	0.2241		0.9769	1.2786	0.9865		100	100	100		Amino Acid	Glycine, Serine and Threonine Metabolism	799	107-43-7	1064	118.086
	9			serine		1.23	1.11		0.1645	0.1163	0.0626	0.1044	0.3198	0.3967	0.3304	0.413		0.9127	1.1206	1.0151		100	100	100		Amino Acid	Glycine, Serine and Threonine Metabolism	503	56-45-1	2988	104.035
	10			N-acetylserine		1.17	1.39		0.5543	0.2224	0.4621	0.3559	0.2993	0.3897	0.7507	0.5589		0.9038	1.0605	1.2599		100	100	100		Amino Acid	Glycine, Serine and Threonine Metabolism	100001851	97-14-3	2000	146.046
	15			2-methylserine		2.65	1.06		0.0058	0.0214	0.0028	0.0176	0.5721	0.4573	0.008	0.0688		0.7701	2.0371	0.8146		100	100	100		Amino Acid	Glycine, Serine and Threonine Metabolism	100009246		1652	120.066
	16			threonine		1.41	0.87		0.003	0.0134	0.0086	0.0315	0.2734	0.3832	0.0011	0.0235		0.9703	1.3665	0.8447		100	100	100		Amino Acid	Glycine, Serine and Threonine Metabolism	564	72-19-5	2595	118.051
	17			N-acetylthreonine		1.45	1.52		0.1725	0.1198	0.0883	0.1275	0.1308	0.3228	0.8193	0.5646		0.8758	1.2707	1.3298		100	100	100		Amino Acid	Glycine, Serine and Threonine Metabolism	100001274	17093-74-2	821.6	160.062
	28		Alanine and Aspartate Metabolism	alanine		1.43	1.05		0.0529	0.065	0.0244	0.0597	0.6702	0.4936	0.0539	0.1763		0.92	1.3138	0.9704		100	100	100		Amino Acid	Alanine and Aspartate Metabolism	811	56-41-7	1700	90.055
	30			N-acetylalanine		1.03	1.98		0.2479	0.1441	0.494	0.3694	0.1038	0.305	0.3122	0.4023		1.0573	1.0855	2.0982		100	100	100		Amino Acid	Alanine and Aspartate Metabolism	1110	97-69-8	1564.8	130.051
	34			aspartate		1.27	0.96		0.234	0.1409	0.1457	0.1818	0.9783	0.5649	0.1392	0.2728		0.9913	1.2553	0.9545		100	100	100		Amino Acid	Alanine and Aspartate Metabolism	234	56-84-8	1165	134.045
	35			N-acetylaspartate (NAA)		1.1	0.95		0.7476	0.2599	0.7083	0.4344	0.7042	0.5001	0.455	0.4716		0.9526	1.0517	0.908		100	100	100		Amino Acid	Alanine and Aspartate Metabolism	100000787	997-55-7;997-55-7	620.5	174.041
	38			asparagine		1.76	1.11		0.0053	0.0203	0.0021	0.0159	0.3923	0.4096	0.0107	0.0789		0.8313	1.4595	0.9248		100	100	100		Amino Acid	Alanine and Aspartate Metabolism	917	70-47-3	1225	133.061
	39			N-acetylasparagine		0.65	0.85		0.6364	0.2398	0.5597	0.3848	0.3566	0.4047	0.7259	0.5518		1.2969	0.8459	1.1		80	80	80		Amino Acid	Alanine and Aspartate Metabolism	100001257	4033-40-3	785	175.071
	40		Glutamate Metabolism	glutamate		1.32	0.97		0.0156	0.0323	0.0128	0.0404	0.8817	0.5392	0.0096	0.0725		0.9732	1.2812	0.9482		100	100	100		Amino Acid	Glutamate Metabolism	561	56-86-0	1500	148.06
	41			glutamine		1.82	1.16		0.0065	0.0226	0.0024	0.0168	0.347	0.4007	0.0147	0.092		0.8104	1.4767	0.944		100	100	100		Amino Acid	Glutamate Metabolism	563	56-85-9	1291	147.076
	42			N-acetylglutamate		2.74	1.57		0.0139	0.0306	0.0041	0.0213	0.112	0.3116	0.0947	0.2241		0.6961	1.9046	1.0939		100	100	100		Amino Acid	Glutamate Metabolism	100000282	2017-08-03	3106	188.056
	43			N-acetylglutamine		1.33	2.59		0.5742	0.2268	0.6491	0.4137	0.3035	0.3897	0.5542	0.505		0.9712	1.2897	2.5116		100	100	100		Amino Acid	Glutamate Metabolism	100001253	2490-97-3	2140	187.072
	48			glutamate, gamma-methyl ester	1.34	1		0.1008	0.0898	0.0525	0.0943	0.8237	0.5251	0.0784	0.2063		0.9281	1.2422	0.9264		100	100	100		Amino Acid	Glutamate Metabolism	100001103	1499-55-4	2170	162.076
	49			pyroglutamine*		1.88	1.41		0.6635	0.2448	0.391	0.326	0.5266	0.4405	0.816	0.5646		0.7468	1.4066	1.0506		100	100	100		Amino Acid	Glutamate Metabolism	100001540	2353-44-8	1900	129.066
	50			N-acetyl-aspartyl-glutamate (NAAG)	1.76	1.28		0.6125	0.2332	0.4555	0.3544	0.8599	0.5358	0.3601	0.4275		1.072	1.886	1.3705		100	100	100		Amino Acid	Glutamate Metabolism	100001612	3106-85-2	1035	305.098
	51			beta-citrylglutamate		1.91	1.75		0.1121	0.0945	0.0421	0.081	0.181	0.354	0.4095	0.4574		0.609	1.1602	1.0641		100	100	100		Amino Acid	Glutamate Metabolism	100003271	73590-26-8	530	320.062
	53			carboxyethyl-GABA		1.11	1.4		0.0886	0.0853	0.4577	0.3544	0.0339	0.2283	0.1299	0.2668		0.9171	1.0141	1.2847		100	100	100		Amino Acid	Glutamate Metabolism	100003260	1986-03-02	2085	176.092
	54			N-methyl-GABA		1.34	1.39		0.2753	0.1541	0.2076	0.2214	0.1411	0.3317	0.8114	0.5646		0.729	0.976	1.0137		100	100	100		Amino Acid	Glutamate Metabolism	100003152	1119-48-8	2109	118.086
	57			S-1-pyrroline-5-carboxylate		1.4	1.1		0.2369	0.1409	0.0981	0.1367	0.481	0.4291	0.3073	0.3973		0.8415	1.1743	0.9219		80	80	100		Amino Acid	Glutamate Metabolism	35	2906-39-0	1528	114.055
	62		Histidine Metabolism	histidine		1.38	1.44		0.0637	0.0707	0.048	0.089	0.0356	0.2283	0.8711	0.5884		0.7474	1.0338	1.0738		100	100	100		Amino Acid	Histidine Metabolism	355	5934-29-2	755.9	154.062
	63			1-methylhistidine		2.33	1.37		0.2478	0.1441	0.102	0.1408	0.3611	0.4054	0.4275	0.4634		0.6417	1.4955	0.8791		100	100	100		Amino Acid	Histidine Metabolism	100001051	332-80-9	2755	170.092
	64			3-methylhistidine		2.18	1.48		0.5348	0.2177	0.2904	0.2707	0.4273	0.4223	0.7809	0.564		0.7281	1.5845	1.0771		100	100	100		Amino Acid	Histidine Metabolism	100000042	368-16-1	2670	170.092
	65			N-acetylhistidine		0.48	3.28		0.481	0.2074	0.4949	0.3694	0.5989	0.4622	0.2372	0.3407		0.9231	0.4385	3.0254		80	60	60		Amino Acid	Histidine Metabolism	100001293	39145-52-3	2088	196.073
	66			N-acetyl-3-methylhistidine*		0.36	2.9		0.2133	0.1341	0.1966	0.2167	0.6746	0.4937	0.0974	0.2277		2.5418	0.905	7.3733		100	100	100		Amino Acid	Histidine Metabolism	100002204	37841-04-6	1360	210.088
	67			N-acetyl-1-methylhistidine*		0.68	3.16		0.3415	0.1771	0.4702	0.3604	0.4459	0.4252	0.151	0.2778		1.6301	1.1056	5.1558		100	100	100		Amino Acid	Histidine Metabolism	100004299		2100	212.103
	69			trans-urocanate		1.27	6.34		0.0087	0.0242	0.5825	0.3941	0.0041	0.1157	0.0116	0.0825		0.8567	1.0883	5.4344		100	100	100		Amino Acid	Histidine Metabolism	537	104-98-3	1882.5	137.036
	71			imidazole propionate		3.38	2.55		0.128	0.1012	0.0524	0.0943	0.1529	0.335	0.5429	0.5012		0.6943	2.3475	1.7699		100	100	100		Amino Acid	Histidine Metabolism	100003434	1074-59-5	2263	141.066
	72			formiminoglutamate		2.37	2.7		0.1603	0.1147	0.1282	0.1684	0.0794	0.2836	0.7825	0.564		0.7892	1.8686	2.1294		100	100	100		Amino Acid	Histidine Metabolism	100002500	816-90-0	1880	175.071
	74			carnosine		2.17	0.6		0.002	0.0119	0.0243	0.0597	0.0593	0.2469	0.0006	0.0167		1.144	2.486	0.6859		100	100	100		Amino Acid	Histidine Metabolism	249	305-84-0	2942	227.114
	75			histamine		1.65	0.98		0.1367	0.1045	0.0776	0.1184	0.922	0.5525	0.0923	0.2241		0.8449	1.3958	0.8247		100	100	100		Amino Acid	Histidine Metabolism	354	51-45-6	3035	112.087
	76			1-methylhistamine		2.33	5.95		0.1584	0.1138	0.131	0.169	0.0769	0.2836	0.7589	0.5589		0.6328	1.4769	3.7633		100	100	100		Amino Acid	Histidine Metabolism	100001204	501-75-7	3040	126.103
	77			1-methylimidazoleacetate		1.71	2.48		0.3489	0.1796	0.2721	0.2649	0.1778	0.3517	0.7839	0.564		0.691	1.1813	1.7127		100	100	100		Amino Acid	Histidine Metabolism	100001208	2625-49-2	2064	141.066
	78			4-imidazoleacetate		1.09	1.52		0.4337	0.1969	0.8806	0.4888	0.2428	0.376	0.3034	0.3951		1.0607	1.1569	1.617		100	100	100		Amino Acid	Histidine Metabolism	100001207	645-65-8	2055	127.05
	82			N-acetylhistamine		0.77	3.01		0.2166	0.1354	0.5339	0.3778	0.2539	0.376	0.0908	0.2233		0.8343	0.6443	2.5082		100	40	80		Amino Acid	Histidine Metabolism	100006123	673-49-4	2287	154.097
	83			histidine methyl ester		1.78	1.15		0.0841	0.0832	0.0357	0.0747	0.5934	0.4622	0.0944	0.2241		0.9584	1.7054	1.1031		100	100	100		Amino Acid	Histidine Metabolism	100001124	1499-46-3	3080	170.092
	84		Lysine Metabolism	lysine		0.66	0.88		0.047	0.0625	0.0189	0.0516	0.5151	0.4395	0.0639	0.188		1.2	0.7898	1.0575		100	100	100		Amino Acid	Lysine Metabolism	407	56-87-1	2850	147.113
	85			N2-acetyllysine		2.43	1.87		0.0743	0.0776	0.0264	0.0622	0.1492	0.335	0.3419	0.4246		0.8054	1.9546	1.5065		100	100	100		Amino Acid	Lysine Metabolism	100001721	1946-82-3	3372.6	187.109
	86			N6-acetyllysine		0.74	0.86		0.4572	0.2023	0.222	0.2297	0.5952	0.4622	0.4722	0.4771		1.2053	0.889	1.0377		100	100	100		Amino Acid	Lysine Metabolism	100001734	692-04-6	2612.6	187.109
	91			N6,N6,N6-trimethyllysine		0.9	0.84		0.6554	0.2432	0.4388	0.3492	0.4285	0.4223	0.9855	0.6219		1.0604	0.9494	0.8864		100	100	100		Amino Acid	Lysine Metabolism	189	23284-33-5	2825	189.16
	92			5-hydroxylysine		1.04	0.75		0.8445	0.2779	0.9249	0.4982	0.5936	0.4622	0.6594	0.5382		1.2705	1.3202	0.955		100	100	100		Amino Acid	Lysine Metabolism	100000054	13204-98-3	2790	163.108
	93			5-(galactosylhydroxy)-L-lysine		0.95	0.77		0.3293	0.1737	0.543	0.3808	0.1465	0.335	0.3724	0.4339		1.1037	1.0503	0.8543		100	100	100		Amino Acid	Lysine Metabolism	100002462	32448-36-5	2755	325.161
	95			2-aminoadipate		1.22	0.76		0.0748	0.0776	0.2387	0.2446	0.2158	0.3684	0.0256	0.1221		1.0252	1.2464	0.7769		100	100	100		Amino Acid	Lysine Metabolism	381	542-32-5;1118-90-7	639.2	160.062
	103			pipecolate		2.38	1.44		0.022	0.0394	0.0068	0.0276	0.1342	0.3248	0.1228	0.2568		0.6226	1.4845	0.8938		100	100	100		Amino Acid	Lysine Metabolism	1025	4043-87-2	2200	130.086
	104			6-oxopiperidine-2-carboxylate		1.31	0.98		0.364	0.1824	0.253	0.2516	0.8801	0.5392	0.2004	0.3084		0.8547	1.1225	0.8385		80	80	80		Amino Acid	Lysine Metabolism	100004499	34622-39-4	964.5	142.051
	105			cadaverine		1.3	0.75		0.7421	0.2596	0.7009	0.4334	0.7043	0.5001	0.4493	0.4716		0.8853	1.1524	0.662		40	60	60		Amino Acid	Lysine Metabolism	100000110	462-94-2;1476-39-7	3036	103.123
	106			N-acetyl-cadaverine		1.54	1.95		0.1324	0.1036	0.1365	0.1747	0.0575	0.2469	0.623	0.5297		0.5682	0.8756	1.108		0	80	80		Amino Acid	Lysine Metabolism	100002249	32343-73-0	2385	145.134
	107			5-aminovalerate		1.87	1.49		0.0948	0.0872	0.0418	0.081	0.0975	0.3033	0.6387	0.532		0.7311	1.3696	1.0921		100	100	100		Amino Acid	Lysine Metabolism	100000454	660-88-8	2220	118.086
	108			N-trimethyl 5-aminovalerate		0.92	0.77		0.4536	0.2021	0.5154	0.3752	0.2181	0.3694	0.5407	0.5012		1.1405	1.0455	0.8833		100	100	100		Amino Acid	Lysine Metabolism	100015962		2186	160.133
	109		Phenylalanine Metabolism	phenylalanine		1.28	1.26		0.3257	0.1732	0.2154	0.2259	0.1847	0.3553	0.9225	0.6041		0.8888	1.1362	1.1203		100	100	100		Amino Acid	Phenylalanine Metabolism	460	63-91-2	2878	166.086
	110			N-acetylphenylalanine		1.96	1.89		0.4524	0.2021	0.218	0.2279	0.5722	0.4573	0.4858	0.4822		0.7365	1.4472	1.3889		100	100	100		Amino Acid	Phenylalanine Metabolism	100001256	2018-61-3	2597	206.082
	113			phenylpyruvate		1.31	0.99		0.237	0.1409	0.123	0.1627	0.8323	0.5277	0.1747	0.2835		0.8931	1.171	0.8867		60	100	100		Amino Acid	Phenylalanine Metabolism	241	156-06-9	2515	163.04
	114			phenyllactate (PLA)		5.51	1.33		0.0852	0.0838	0.0468	0.0874	0.8715	0.5358	0.0629	0.1878		1.1974	6.594	1.5984		100	100	100		Amino Acid	Phenylalanine Metabolism	100000774	828-01-3	908	165.056
	124		Tyrosine Metabolism	tyrosine		0.97	1.05		0.9013	0.291	0.9343	0.5016	0.7342	0.5053	0.6735	0.5427		0.9943	0.966	1.0402		100	100	100		Amino Acid	Tyrosine Metabolism	815	60-18-4	1322	180.067
	125			N-acetyltyrosine		1.34	1.63		0.364	0.1824	0.3567	0.3056	0.17	0.3429	0.6251	0.5297		0.6076	0.8156	0.9895		20	80	40		Amino Acid	Tyrosine Metabolism	100001104	537-55-3	1680	222.077
	132			4-hydroxyphenylpyruvate		1.36	1.43		0.0998	0.0898	0.0919	0.1322	0.0465	0.2441	0.7055	0.5458		0.7653	1.0397	1.0963		100	100	100		Amino Acid	Tyrosine Metabolism	1141	156-39-8	1690	179.035
	135			3-(4-hydroxyphenyl)lactate		1.62	1.24		0.1178	0.0972	0.0489	0.0901	0.5634	0.4557	0.1361	0.2727		0.8902	1.4406	1.1001		100	100	100		Amino Acid	Tyrosine Metabolism	240	6482-98-0	1379	181.051
	139			phenol sulfate		0.95	1.72		0.7858	0.263	0.8209	0.4679	0.6553	0.4867	0.5038	0.4878		1.1851	1.1219	2.0414		100	100	100		Amino Acid	Tyrosine Metabolism	100001510	937-34-8	2156	172.991
	152			3-methoxytyrosine		1.42	1.19		0.7032	0.2506	0.4494	0.3523	0.5073	0.4368	0.9232	0.6041		0.6328	0.8959	0.751		80	80	100		Amino Acid	Tyrosine Metabolism	1342	300-48-1	2555	212.092
	165			O-methyltyrosine		1.26	1.18		0.3995	0.1891	0.1861	0.2107	0.4332	0.4226	0.5652	0.5112		0.9501	1.1934	1.1164		100	100	100		Amino Acid	Tyrosine Metabolism	100002078	1080-06-4	2790	196.097
	169			2-hydroxyphenylacetate		1.08	1.92		0.3731	0.1845	0.9837	0.5141	0.2326	0.3745	0.2254	0.3275		0.8063	0.8693	1.5492		80	80	80		Amino Acid	Tyrosine Metabolism	235	614-75-5	858.6	151.04
	174			p-cresol-glucuronide*		3.3	5.93		0.4088	0.1906	0.2959	0.2721	0.2218	0.3694	0.8479	0.579		1.065	3.5142	6.3173		100	100	100		Amino Acid	Tyrosine Metabolism	100006191	17680-99-8	2420	283.082
	179			4-hydroxycinnamate sulfate		1.11	3.28		0.7693	0.2609	0.7464	0.4473	0.4787	0.4291	0.696	0.5458		1.2371	1.3724	4.0638		100	100	100		Amino Acid	Tyrosine Metabolism	100006095	376374-66-2	1000	242.997
	187			catechol glucuronide		1.44	5.57		0.3442	0.1777	0.551	0.3822	0.1548	0.335	0.3832	0.4423		0.9502	1.3713	5.2916		100	100	80		Amino Acid	Tyrosine Metabolism	100009326		1742	285.062
	196		Tryptophan Metabolism	tryptophan		1.16	1.01		0.8844	0.2875	0.6275	0.4073	0.8165	0.5244	0.7986	0.5646		1.0667	1.2391	1.0773		100	100	100		Amino Acid	Tryptophan Metabolism	565	73-22-3	2986	205.097
	203			C-glycosyltryptophan		0.8	0.79		0.0904	0.0854	0.0578	0.1	0.0561	0.2469	0.987	0.6219		1.1823	0.9443	0.9381		100	100	100		Amino Acid	Tryptophan Metabolism	100006379	180509-18-6	1777	365.135
	207			kynurenine		1.4	1.16		0.6989	0.25	0.4097	0.3302	0.6212	0.4682	0.7346	0.557		0.9462	1.3276	1.0954		100	100	100		Amino Acid	Tryptophan Metabolism	100000265	2922-83-0	2739	209.092
	209			N-acetylkynurenine (2)		0.67	0.85		0.3979	0.1888	0.1881	0.2114	0.3958	0.4096	0.616	0.5297		1.3666	0.9151	1.1584		100	100	80		Amino Acid	Tryptophan Metabolism	100006378		2364	251.103
	211			kynurenate		0.66	2.95		0.326	0.1732	0.5705	0.3891	0.3508	0.4028	0.1462	0.2778		1.2822	0.8408	3.7787		100	100	100		Amino Acid	Tryptophan Metabolism	98	492-27-3	2224	188.035
	217			xanthurenate		0.93	4.38		0.2431	0.1421	0.9471	0.5067	0.1402	0.3317	0.1565	0.2778		1.0355	0.9584	4.5343		80	80	100		Amino Acid	Tryptophan Metabolism	100000015	59-007	2236	206.045
	220			serotonin		3.38	1.12		0.1013	0.0898	0.0678	0.1074	0.9424	0.5577	0.0595	0.1851		0.6762	2.2876	0.7576		100	100	100		Amino Acid	Tryptophan Metabolism	504	153-98-0	2550	177.102
	223			5-hydroxyindoleacetate		1.6	2.47		0.1081	0.0925	0.2056	0.2207	0.0394	0.2287	0.35	0.4252		0.6757	1.0834	1.6703		80	80	100		Amino Acid	Tryptophan Metabolism	71	54-16-0	1510.2	190.051
	227			indolelactate		4.27	1.63		0.3955	0.1886	0.1983	0.2167	0.7377	0.5053	0.3284	0.413		0.3982	1.7011	0.6508		80	60	60		Amino Acid	Tryptophan Metabolism	100000463	832-97-3	1002	204.067
	228			indoleacetate		1.24	1.79		0.8486	0.2788	0.5833	0.3941	0.7048	0.5001	0.8634	0.5853		0.8142	1.0108	1.4593		100	100	100		Amino Acid	Tryptophan Metabolism	100001034	6505-45-9	2200	174.056
	230			indolepropionate		1.62	0.81		0.3678	0.1828	0.269	0.2635	0.8363	0.5282	0.1957	0.3069		1.1444	1.8556	0.928		100	100	100		Amino Acid	Tryptophan Metabolism	100001083	830-96-6	3205	190.086
	237			indoleacetylglycine		1.65	3.59		0.7884	0.263	0.6604	0.4191	0.5063	0.4368	0.8184	0.5646		0.7331	1.2085	2.6316		100	100	100		Amino Acid	Tryptophan Metabolism	100006730		2610	231.078
	240			3-indoxyl sulfate		0.39	2.66		0.1918	0.1263	0.2483	0.2492	0.4884	0.4324	0.0778	0.2063		1.5525	0.6125	4.1285		100	100	100		Amino Acid	Tryptophan Metabolism	100000467	2642-37-7	2222.2	212.002
	243		Leucine, Isoleucine and Valine Metabolism	leucine		2.14	1.26		0.0024	0.0131	0.0007	0.0079	0.1593	0.335	0.0113	0.0817		0.8069	1.7235	1.0182		100	100	100		Amino Acid	Leucine, Isoleucine and Valine Metabolism	397	61-90-5	2864	132.102
	244			N-acetylleucine		2.63	2.57		0.0916	0.086	0.0433	0.0823	0.0833	0.2883	0.7179	0.5495		0.7817	2.0555	2.0126		100	100	100		Amino Acid	Leucine, Isoleucine and Valine Metabolism	1082	1188-21-2	2400	172.098
	253			isovalerylglycine		0.88	1.41		0.9273	0.2959	0.8998	0.4921	0.8035	0.5201	0.7085	0.5458		1.666	1.4597	2.3478		100	100	100		Amino Acid	Leucine, Isoleucine and Valine Metabolism	100001452	16284-60-9	1950	158.082
	254			isovalerylcarnitine (C5)		2.87	1.2		0.0005	0.0045	0.0002	0.0042	0.3866	0.4096	0.001	0.0235		0.8255	2.3732	0.9868		100	100	100		Amino Acid	Leucine, Isoleucine and Valine Metabolism	100001393	31023-24-2	3085	246.17
	261			beta-hydroxyisovalerate		2.11	0.95		0.0009	0.0068	0.0012	0.0104	0.6468	0.4825	0.0005	0.0167		0.8654	1.8253	0.8222		100	100	100		Amino Acid	Leucine, Isoleucine and Valine Metabolism	1442	625-08-1	1149.8	117.056
	264			3-methylglutaconate		3.53	3.88		0.0325	0.0503	0.015	0.0445	0.0354	0.2283	0.6502	0.5355		0.5581	1.9708	2.1656		100	100	100		Amino Acid	Leucine, Isoleucine and Valine Metabolism	100002458	5746-90-7	2700	99.0452
	277			isoleucine		2.21	1.45		0.0018	0.011	0.0005	0.0064	0.0356	0.2283	0.0345	0.1412		0.7802	1.7274	1.1325		100	100	100		Amino Acid	Leucine, Isoleucine and Valine Metabolism	376	73-32-5	2800	132.102
	279			N-acetylisoleucine		2.37	2.74		0.0282	0.0461	0.0233	0.0588	0.0161	0.1799	0.8457	0.5785		0.635	1.5072	1.7388		80	100	100		Amino Acid	Leucine, Isoleucine and Valine Metabolism	100001276	3077-46-1	2600	174.112
	281			alpha-hydroxyisovalerate		10.71	1.78		0	0	0	0	0.04	0.2287	0	0.0004		0.548	5.8707	0.9747		100	100	100		Amino Acid	Leucine, Isoleucine and Valine Metabolism	100001300	600-37-3	1052	117.056
	283			2-methylbutyrylcarnitine (C5)		2.93	0.99		0.0045	0.0177	0.0051	0.0233	0.7104	0.5001	0.0025	0.0379		0.7673	2.2518	0.7614		100	100	100		Amino Acid	Leucine, Isoleucine and Valine Metabolism	100001509	31023-25-3	3035	246.17
	284			2-methylbutyrylglycine		0.6	1.69		0.5142	0.2168	0.5294	0.3767	0.6012	0.4622	0.2592	0.3559		0.9122	0.5503	1.5418		60	40	60		Amino Acid	Leucine, Isoleucine and Valine Metabolism	100001155	52320-67-9	1884	158.082
	285			tiglylcarnitine (C5:1-DC)		2.05	1.16		0.0104	0.0261	0.0042	0.0215	0.4615	0.4291	0.0174	0.1024		0.8664	1.7777	1.0058		100	100	100		Amino Acid	Leucine, Isoleucine and Valine Metabolism	100001597	64191-86-2	2962	244.154
	288			3-hydroxy-2-ethylpropionate		3.62	1.52		0.0004	0.0044	0.0001	0.003	0.1437	0.3317	0.0019	0.0329		0.6696	2.4209	1.0202		80	100	80		Amino Acid	Leucine, Isoleucine and Valine Metabolism	100001170	4374-62-3	1443.3	117.056
	290			ethylmalonate		0.72	1.16		0.759	0.2607	0.477	0.3633	0.8231	0.5251	0.6223	0.5297		1.333	0.9641	1.552		100	100	100		Amino Acid	Leucine, Isoleucine and Valine Metabolism	2054	601-75-2	2785	131.035
	291			methylsuccinate		1.42	2.81		0.1409	0.1069	0.4572	0.3544	0.055	0.2469	0.1996	0.3084		0.6708	0.9492	1.8847		100	100	100		Amino Acid	Leucine, Isoleucine and Valine Metabolism	2051	498-21-5	2800	131.035
	297			valine		2.4	1.23		0.0201	0.0375	0.0074	0.0282	0.3815	0.4096	0.0394	0.1499		0.7542	1.8117	0.9303		100	100	100		Amino Acid	Leucine, Isoleucine and Valine Metabolism	566	72-18-4	2479	118.086
	298			N-acetylvaline		2.64	1.65		0.004	0.0167	0.0011	0.0099	0.0572	0.2469	0.0521	0.1749		0.6864	1.8098	1.1348		100	100	100		Amino Acid	Leucine, Isoleucine and Valine Metabolism	1084	96-81-1	1704	158.082
	300			3-methyl-2-oxobutyrate		3.53	1.24		0.0003	0.0044	0.0002	0.004	0.5225	0.4405	0.0006	0.0167		0.4708	1.663	0.5818		40	100	60		Amino Acid	Leucine, Isoleucine and Valine Metabolism	100000936	3715-29-5	911	115.04
	303			isobutyrylcarnitine (C4)		2.44	1.34		0.0636	0.0707	0.0221	0.0572	0.3109	0.3967	0.1424	0.2733		0.6887	1.6819	0.9229		100	100	100		Amino Acid	Leucine, Isoleucine and Valine Metabolism	100001055	25518-49-4	2810	232.154
	304			isobutyrylglycine		1.3	1.52		0.6433	0.2401	0.549	0.3822	0.3648	0.4067	0.7506	0.5589		0.5745	0.7486	0.8717		40	60	40		Amino Acid	Leucine, Isoleucine and Valine Metabolism	100001590	15926-18-8	1420	144.067
	305			3-hydroxyisobutyrate		4.85	1.22		0.0006	0.0052	0.0004	0.0063	0.78	0.5201	0.0007	0.0193		0.6404	3.1066	0.7801		100	100	100		Amino Acid	Leucine, Isoleucine and Valine Metabolism	111	2068-83-9	1619	103.04
	309		Methionine, Cysteine, SAM and Taurine Metabolism	methionine		1.38	1.36		0.0518	0.0649	0.0272	0.0635	0.0436	0.2357	0.7995	0.5646		0.829	1.147	1.1259		100	100	100		Amino Acid	Methionine, Cysteine, SAM and Taurine Metabolism	415	63-68-3	2526	150.058
	310			N-acetylmethionine		1.36	1.79		0.0132	0.03	0.0627	0.1044	0.004	0.1157	0.1604	0.2781		0.7455	1.0168	1.3338		100	100	100		Amino Acid	Methionine, Cysteine, SAM and Taurine Metabolism	1083	65-82-7	1787	190.054
	311			N-formylmethionine		1.4	1.46		0.0881	0.0853	0.0645	0.1058	0.0486	0.2469	0.8768	0.5891		0.8475	1.1845	1.2357		100	100	100		Amino Acid	Methionine, Cysteine, SAM and Taurine Metabolism	194	4289-98-9	1543.8	176.039
	313			methionine sulfone		1.66	1.06		0.6404	0.24	0.3552	0.3051	0.6519	0.4853	0.6268	0.5297		0.6836	1.1346	0.7231		40	100	80		Amino Acid	Methionine, Cysteine, SAM and Taurine Metabolism	100004635	820-10-0	1250	182.048
	314			methionine sulfoxide		1.54	1.12		0.0409	0.0584	0.0167	0.0467	0.5256	0.4405	0.055	0.177		0.8898	1.3672	0.9979		100	100	100		Amino Acid	Methionine, Cysteine, SAM and Taurine Metabolism	100000039	3226-65-1	1272	166.053
	315			N-acetylmethionine sulfoxide		0.58	3.49		0.2122	0.1341	0.3934	0.3271	0.3396	0.4005	0.0846	0.2152		1.0065	0.5858	3.51		100	80	80		Amino Acid	Methionine, Cysteine, SAM and Taurine Metabolism	100005463	108646-71-5	880	208.064
	319			S-adenosylmethionine (SAM)		1.06	0.8		0.1439	0.1083	0.8101	0.4677	0.1115	0.3116	0.0732	0.2037		1.0745	1.1345	0.8584		100	100	100		Amino Acid	Methionine, Cysteine, SAM and Taurine Metabolism	1263	24346-00-7;86867-01-8;86867-0108	3002	399.145
	320			S-adenosylhomocysteine (SAH)	1.52	1.45		0.0649	0.0708	0.0342	0.0721	0.0524	0.2469	0.8173	0.5646		0.7973	1.2087	1.1524		100	100	100		Amino Acid	Methionine, Cysteine, SAM and Taurine Metabolism	197	979-92-0	2832	385.129
	321			homocysteine		1.58	0.85		0.3421	0.1771	0.285	0.2707	0.7343	0.5053	0.1683	0.2822		0.9586	1.513	0.8163		100	100	80		Amino Acid	Methionine, Cysteine, SAM and Taurine Metabolism	311	454-29-5	2155	136.043
	324			cystathionine		1.01	1.67		0.0497	0.0638	0.8608	0.4824	0.0385	0.2287	0.0278	0.1264		0.6886	0.6977	1.148		60	60	100		Amino Acid	Methionine, Cysteine, SAM and Taurine Metabolism	310	535-34-2	2270	223.075
	326			cysteine		1.72	1.29		0.0493	0.0638	0.0162	0.0458	0.2102	0.3684	0.167	0.2822		0.8965	1.5379	1.1529		100	100	100		Amino Acid	Methionine, Cysteine, SAM and Taurine Metabolism	800	52-90-4;56-89-3	1488	122.027
	328			S-methylcysteine		0.78	0.96		0.7404	0.2595	0.5225	0.3755	0.4976	0.4358	0.9681	0.6176		0.9833	0.7717	0.9391		100	100	80		Amino Acid	Methionine, Cysteine, SAM and Taurine Metabolism	100002749	1187-84-4	1955	119.016
	332			cystine		1.54	2.38		0.5201	0.2168	0.5486	0.3822	0.2628	0.376	0.5874	0.5229		0.3974	0.6131	0.9455		60	60	80		Amino Acid	Methionine, Cysteine, SAM and Taurine Metabolism	279	56-89-3	2000	241.031
	337			hypotaurine		0.85	0.85		0.9062	0.2912	0.7047	0.4344	0.708	0.5001	0.9964	0.6219		1.2021	1.0218	1.0197		100	100	100		Amino Acid	Methionine, Cysteine, SAM and Taurine Metabolism	358	300-84-5	2763.4	108.012
	338			taurine		1.32	1.05		0.0623	0.0707	0.0289	0.0652	0.6838	0.4941	0.0613	0.1864		0.9452	1.2522	0.9971		100	100	100		Amino Acid	Methionine, Cysteine, SAM and Taurine Metabolism	512	107-35-7	2120	124.007
	339			N-acetyltaurine		2.21	1.17		0.2564	0.1477	0.1111	0.1514	0.565	0.4559	0.2812	0.3738		0.9259	2.0496	1.0806		100	100	100		Amino Acid	Methionine, Cysteine, SAM and Taurine Metabolism	100005466		800	166.018
	341			taurocyamine		3.84	1.84		0.044	0.0607	0.0148	0.0444	0.2792	0.3868	0.113	0.2429		0.4793	1.8387	0.8821		100	100	100		Amino Acid	Methionine, Cysteine, SAM and Taurine Metabolism	100001418	543-18-0	710	168.044
	345		Urea cycle; Arginine and Proline Metabolism	arginine		0.72	0.88		0.1009	0.0898	0.0384	0.0771	0.4403	0.4233	0.1525	0.2778		1.1494	0.8305	1.0147		100	100	100		Amino Acid	Urea cycle; Arginine and Proline Metabolism	231	1119-34-2	2825	175.119
	346			argininosuccinate		0.54	0.69		0.0805	0.0805	0.0291	0.0652	0.1478	0.335	0.371	0.4335		1.4868	0.807	1.0271		100	100	100		Amino Acid	Urea cycle; Arginine and Proline Metabolism	232	156637-58-0	2745	291.13
	347			urea		2.32	1.78		0.0523	0.0649	0.0208	0.0553	0.0719	0.2733	0.5061	0.4878		0.5778	1.3427	1.0282		100	100	100		Amino Acid	Urea cycle; Arginine and Proline Metabolism	533	57-13-6	700	121.072
	349			ornithine		1.34	1.15		0.5249	0.2169	0.2897	0.2707	0.4011	0.4107	0.8165	0.5646		0.8686	1.1634	1.0007		100	100	100		Amino Acid	Urea cycle; Arginine and Proline Metabolism	444	3184-13-2	2800	133.097
	352			2-oxoarginine*		1.13	1.56		0.7275	0.2564	0.9891	0.5151	0.5015	0.4362	0.4932	0.4858		0.8975	1.0161	1.3957		100	100	100		Amino Acid	Urea cycle; Arginine and Proline Metabolism	100002784	2015-10-04	1760	174.087
	353			citrulline		1.7	1		0.009	0.0242	0.0068	0.0276	0.9781	0.5649	0.0064	0.0684		0.8693	1.4819	0.8732		100	100	100		Amino Acid	Urea cycle; Arginine and Proline Metabolism	391	372-75-8	1520	176.103
	354			homoarginine		0.69	0.8		0.3111	0.1679	0.1498	0.1842	0.7157	0.5012	0.2663	0.363		1.0827	0.7437	0.8661		100	100	100		Amino Acid	Urea cycle; Arginine and Proline Metabolism	100000961	156-86-5	2882	189.135
	355			homocitrulline		3.7	1.03		0.0005	0.0045	0.0004	0.0056	0.8506	0.5324	0.0005	0.0167		1.0365	3.8383	1.0712		100	100	100		Amino Acid	Urea cycle; Arginine and Proline Metabolism	100000963	1190-49-4	3006.8	188.104
	356			proline		1.49	0.99		0.0101	0.0261	0.0072	0.0279	0.98	0.5649	0.0076	0.0684		0.9959	1.4805	0.9889		100	100	100		Amino Acid	Urea cycle; Arginine and Proline Metabolism	480	147-85-3	1603	116.071
	359			dimethylarginine (SDMA + ADMA)	1.13	1.09		0.8637	0.2822	0.6847	0.4259	0.6176	0.4678	0.9248	0.6041		1.0574	1.1918	1.1559		100	100	100		Amino Acid	Urea cycle; Arginine and Proline Metabolism	100001810	102783-24-4	2850	203.15
	360			N-acetylarginine		0.41	0.69		0.0162	0.0328	0.005	0.0233	0.168	0.3422	0.0729	0.2037		1.3365	0.551	0.9171		100	100	100		Amino Acid	Urea cycle; Arginine and Proline Metabolism	100001266	155-84-0	2245	217.13
	361			N-acetylcitrulline		1.18	2		0.5194	0.2168	0.5126	0.3746	0.2639	0.376	0.6279	0.5297		1.0836	1.2797	2.1704		100	100	100		Amino Acid	Urea cycle; Arginine and Proline Metabolism	100001577	33965-42-3	940	216.099
	363			N-delta-acetylornithine		1.9	1.01		0.0109	0.0263	0.008	0.0298	0.9913	0.5672	0.0078	0.0684		0.8117	1.5428	0.8175		100	100	100		Amino Acid	Urea cycle; Arginine and Proline Metabolism	100004523		858	173.093
	364			N-alpha-acetylornithine		1.48	1.21		0.6116	0.2332	0.3469	0.2996	0.4896	0.4324	0.7946	0.5646		0.6787	1.0069	0.8179		60	60	100		Amino Acid	Urea cycle; Arginine and Proline Metabolism	100000285	2005-08-09	2000	175.108
	365			N2,N5-diacetylornithine		1.03	2.86		0.5491	0.2212	0.9759	0.5141	0.3429	0.4005	0.3576	0.4267		1.1804	1.2161	3.3813		100	100	100		Amino Acid	Urea cycle; Arginine and Proline Metabolism	100004575	39825-23-5	1367	215.104
	367			trans-4-hydroxyproline		1.1	0.52		0.008	0.0242	0.6088	0.404	0.0103	0.1318	0.0039	0.0504		1.4304	1.5799	0.7479		100	100	100		Amino Acid	Urea cycle; Arginine and Proline Metabolism	1001	51-35-4	2845.5	130.051
	369			pro-hydroxy-pro		0.95	0.99		0.9464	0.2989	0.8254	0.4687	0.9226	0.5525	0.751	0.5589		0.9163	0.8699	0.9034		100	60	100		Amino Acid	Urea cycle; Arginine and Proline Metabolism	100001167	18684-24-7	2128	229.118
	372			N-methylproline		1.59	0.91		0.2316	0.1409	0.1301	0.169	0.9195	0.5525	0.1539	0.2778		0.7657	1.2166	0.6945		100	100	100		Amino Acid	Urea cycle; Arginine and Proline Metabolism	100001956	475-11-6	1335	130.086
	374			N-monomethylarginine		0.98	1.38		0.2077	0.1321	0.9177	0.4958	0.1165	0.3143	0.1387	0.2728		0.9776	0.9606	1.3497		100	100	100		Amino Acid	Urea cycle; Arginine and Proline Metabolism	100004488	53308-83-1	2845	189.135
	375			argininate*		1.89	1.27		0.362	0.1823	0.1677	0.1948	0.6093	0.4656	0.364	0.4308		0.5263	0.9962	0.6691		40	60	80		Amino Acid	Urea cycle; Arginine and Proline Metabolism	100002769	157-07-3	2150	176.103
	377		Creatine Metabolism	guanidinoacetate		0.66	0.97		0.2771	0.1544	0.1189	0.1586	0.5193	0.4405	0.3299	0.413		1.2259	0.8031	1.1845		100	100	100		Amino Acid	Creatine Metabolism	344	352-97-6	1937	118.061
	378			creatine		1.12	0.99		0.0133	0.03	0.0135	0.0422	0.7397	0.5053	0.0072	0.0684		0.99	1.1074	0.9762		100	100	100		Amino Acid	Creatine Metabolism	1221	57-00-1	1947	132.077
	379			creatinine		1.04	1.07		0.5904	0.2299	0.5325	0.3777	0.3189	0.3967	0.6983	0.5458		0.9622	1.0014	1.0248		100	100	100		Amino Acid	Creatine Metabolism	275	60-27-5	2055	114.066
	380			creatine phosphate		1	0.86		0.6068	0.2332	0.4406	0.3497	0.3606	0.4054	0.881	0.5891		2.7823	2.7734	2.3914		80	100	100		Amino Acid	Creatine Metabolism	100000112	922-32-7	3831	210.029
	385		Polyamine Metabolism	putrescine		0.97	1.33		0.76	0.2607	0.6485	0.4137	0.7892	0.5201	0.473	0.4771		0.9889	0.9616	1.3181		100	100	80		Amino Acid	Polyamine Metabolism	49	110-60-1	3027	89.1073
	386			spermidine		0.87	1.04		0.3596	0.1822	0.246	0.2488	0.894	0.5438	0.2001	0.3084		1.0908	0.9442	1.1307		100	100	100		Amino Acid	Polyamine Metabolism	50	124-20-9	3355	146.165
	390			acisoga		1.71	1.44		0.527	0.2169	0.3526	0.3037	0.3176	0.3967	0.9408	0.6125		0.6907	1.1787	0.9953		100	80	100		Amino Acid	Polyamine Metabolism	100004541	106692-36-8	1813	185.128
	391			spermine		1.67	1.82		0.1208	0.0984	0.071	0.1113	0.0794	0.2836	0.9499	0.613		0.6789	1.1321	1.236		100	100	100		Amino Acid	Polyamine Metabolism	507	71-44-3	758	203.223
	394			5-methylthioadenosine (MTA)		0.91	0.75		0.2825	0.1561	0.3996	0.3288	0.1194	0.3143	0.4373	0.4688		1.073	0.9744	0.8013		100	100	100		Amino Acid	Polyamine Metabolism	212	2457-80-9	2752	298.097
	395			N-acetylputrescine		1.66	1.79		0.4326	0.1969	0.4285	0.3427	0.2085	0.3684	0.6196	0.5297		0.842	1.3952	1.5083		100	100	100		Amino Acid	Polyamine Metabolism	192	18233-70-0	2230	131.118
	399			4-acetamidobutanoate		1.62	1.39		0.6899	0.2489	0.4871	0.3662	0.4431	0.424	0.9406	0.6125		0.7968	1.2923	1.1097		80	100	100		Amino Acid	Polyamine Metabolism	1113	3025-96-5	1350	146.081
	401		Guanidino and Acetamido Metabolism	1-methylguanidine		1.21	1.24		0.7925	0.263	0.5086	0.3743	0.8038	0.5201	0.6766	0.5437		0.9756	1.1817	1.2085		100	100	100		Amino Acid	Guanidino and Acetamido Metabolism	100000715	22661-87-6	2149	74.0713
	402			4-guanidinobutanoate		1.31	1.9		0.5684	0.2256	0.682	0.4251	0.3016	0.3897	0.5219	0.491		0.9106	1.1955	1.7344		100	100	100		Amino Acid	Guanidino and Acetamido Metabolism	100000096	463-003;463-00-3	2320	146.092
	405		Glutathione Metabolism	glutathione, reduced (GSH)		1.35	0.83		0.2389	0.1409	0.3117	0.28	0.4779	0.4291	0.0989	0.2298		1.1207	1.5156	0.9314		100	100	100		Amino Acid	Glutathione Metabolism	496	70-18-8	2000	308.091
	406			glutathione, oxidized (GSSG)		0.99	0.93		0.4805	0.2074	0.7664	0.45	0.253	0.376	0.3874	0.4444		1.0038	0.9905	0.9306		100	100	100		Amino Acid	Glutathione Metabolism	448	103239-24-3	2667	613.159
	408			cysteine-glutathione disulfide		1.46	1.35		0.4534	0.2021	0.2838	0.2704	0.2806	0.3868	0.9939	0.6219		0.8544	1.2485	1.152		100	100	100		Amino Acid	Glutathione Metabolism	100001437	13081-14-6	2465	427.095
	409			S-methylglutathione		0.76	0.63		0.2712	0.1525	0.1509	0.1848	0.1822	0.3544	0.9078	0.6003		1.2096	0.9188	0.7657		100	100	100		Amino Acid	Glutathione Metabolism	100001259	2922-56-7	2200	322.107
	411			cysteinylglycine		1.94	1.06		0.054	0.0658	0.0303	0.0669	0.8676	0.5358	0.0413	0.153		0.882	1.711	0.9348		100	100	100		Amino Acid	Glutathione Metabolism	278	19246-18-5	2132	179.048
	412			cys-gly, oxidized		13.3	2.37		0.0565	0.067	0.0245	0.0597	0.608	0.4656	0.0636	0.188		0.533	7.0863	1.2627		100	100	100		Amino Acid	Glutathione Metabolism	1224	7729-20-6	925	353.06
	413			5-oxoproline		1.69	1.24		0.0035	0.0148	0.001	0.0091	0.0936	0.3027	0.0277	0.1264		0.8337	1.4105	1.0372		100	100	100		Amino Acid	Glutathione Metabolism	1021	98-79-3	2179	128.035
	416			2-hydroxybutyrate/2-hydroxyisobutyrate	3.33	2.06		0.0002	0.0024	0	0.0015	0.005	0.1157	0.0139	0.0887		0.6239	2.0794	1.2837		100	100	100		Amino Acid	Glutathione Metabolism	100008928		1258	103.04
	418			ophthalmate		3.09	1.05		0.0136	0.0302	0.0108	0.0367	0.9128	0.5524	0.0088	0.0703		0.7216	2.2301	0.7574		100	100	100		Amino Acid	Glutathione Metabolism	100001311	495-27-2	2085	290.135
	427	Peptide	Gamma-glutamyl Amino Acid	gamma-glutamylglutamate		1.31	1.59		0.1032	0.0903	0.1432	0.1803	0.0402	0.2287	0.4775	0.4804		0.8729	1.1443	1.3915		100	100	100		Peptide	Gamma-glutamyl Amino Acid	331	1116-22-9	1775	277.103
	428			gamma-glutamylglutamine		1.34	1.28		0.5405	0.2191	0.4455	0.3509	0.2907	0.3891	0.7572	0.5589		0.812	1.0853	1.0361		100	100	100		Peptide	Gamma-glutamyl Amino Acid	1140	10148-81-9	1430	276.119
	429			gamma-glutamylglycine		0.97	0.97		0.3966	0.1887	0.2442	0.2485	0.2442	0.376	1	0.6219		0.9519	0.9198	0.9198		20	20	0		Peptide	Gamma-glutamyl Amino Acid	100001294	1948-29-4	1535	205.082
	430			gamma-glutamylhistidine		1.31	1.05		0.7731	0.2617	0.4857	0.366	0.7844	0.5201	0.6681	0.541		0.7084	0.9258	0.7467		40	60	100		Peptide	Gamma-glutamyl Amino Acid	1235	37460-15-4	2740	285.119
	431			gamma-glutamylisoleucine*		2.21	1.25		0.0103	0.0261	0.0034	0.0199	0.2415	0.376	0.0328	0.1388		0.7649	1.6932	0.9529		80	100	100		Peptide	Gamma-glutamyl Amino Acid	100001485		2940	261.144
	432			gamma-glutamylleucine		1.94	1.01		0.0004	0.0044	0.0003	0.0054	0.9437	0.5577	0.0004	0.0155		0.9303	1.801	0.9363		100	100	100		Peptide	Gamma-glutamyl Amino Acid	1268	2566-39-4	2991	261.144
	433			gamma-glutamyl-alpha-lysine		1.06	1.13		0.5997	0.2321	0.5287	0.3767	0.7164	0.5012	0.3275	0.413		1.0857	1.1522	1.2276		100	100	100		Peptide	Gamma-glutamyl Amino Acid	100010901		2784	276.155
	434			gamma-glutamyl-epsilon-lysine	1.18	0.95		0.6808	0.2489	0.5299	0.3767	0.8392	0.5282	0.4097	0.4574		0.9489	1.1234	0.9033		100	100	100		Peptide	Gamma-glutamyl Amino Acid	100001262	17105-15-6	2717	276.155
	435			gamma-glutamylmethionine		1.43	0.99		0.8141	0.2688	0.5396	0.3793	0.8499	0.5324	0.6692	0.541		0.8696	1.241	0.8614		100	80	100		Peptide	Gamma-glutamyl Amino Acid	100001313	17663-87-5	2640	279.101
	436			gamma-glutamylphenylalanine	1.66	1.63		0.2961	0.1621	0.2113	0.2238	0.1578	0.335	0.8557	0.5812		0.6259	1.0374	1.0206		60	100	100		Peptide	Gamma-glutamyl Amino Acid	100000491	7432-24-8	2992	295.129
	437			gamma-glutamylthreonine		1.1	0.71		0.3929	0.1884	0.8868	0.4895	0.2717	0.3832	0.2188	0.324		1.3524	1.4896	0.9643		100	100	100		Peptide	Gamma-glutamyl Amino Acid	100001314	5652-48-2	1750	249.108
	440			gamma-glutamylvaline		2.59	1.21		0.0005	0.0049	0.0003	0.0045	0.4085	0.4142	0.0011	0.0235		0.7915	2.0511	0.9552		100	100	100		Peptide	Gamma-glutamyl Amino Acid	100001126	2746-34-1	2700	247.129
	443		Dipeptide Derivative	N-acetylcarnosine		1.15	1.25		0.9063	0.2912	0.6685	0.4214	0.781	0.5201	0.8797	0.5891		1.0613	1.2155	1.3301		100	100	60		Peptide	Dipeptide Derivative	100004046	56353-15-2	1235	267.11
	445			anserine		0.58	0.23		0.0096	0.0251	0.1498	0.1842	0.0029	0.1157	0.049	0.1708		2.1929	1.2699	0.5087		100	100	100		Peptide	Dipeptide Derivative	100000044	10030-52-1	1124.8	239.115
	456		Dipeptide	alanylleucine		1.29	2.11		0.5328	0.2174	0.5225	0.3755	0.2733	0.3832	0.6334	0.532		0.5777	0.7466	1.2171		20	40	20		Peptide	Dipeptide	100001890	1638-60-4	3055	203.139
	583			glycylleucine		1.09	2.54		0.1474	0.1091	0.5749	0.3901	0.0619	0.2469	0.1642	0.2821		0.8882	0.9656	2.2601		20	100	100		Peptide	Dipeptide	100001258	869-19-2	3059	189.123
	593			glycylvaline		1.25	1.49		0.6891	0.2489	0.5881	0.3959	0.4041	0.4126	0.763	0.5591		0.9613	1.2051	1.4309		80	80	100		Peptide	Dipeptide	100000487	1963-21-9	2734	175.108
	630			leucylalanine																		0	0	0		Peptide	Dipeptide	100003179	7298-84-2	2801	203.139
	635			leucylglycine		1.02	2.87		0.6856	0.2489	0.9751	0.5141	0.4506	0.4266	0.4689	0.4771		0.772	0.7888	2.216		60	80	60		Peptide	Dipeptide	100003185	686-50-0	2778	189.123
	686			phenylalanylglycine		0.99	2.21		0.4128	0.1911	0.9845	0.5141	0.2587	0.376	0.2512	0.3522		0.8933	0.8877	1.9761		60	40	80		Peptide	Dipeptide	100003588	721-90-4	2898	223.108
	704			prolylglycine		1.98	1.48		0.0544	0.0659	0.0189	0.0516	0.1205	0.3143	0.3181	0.4086		0.6538	1.2952	0.9655		100	100	100		Peptide	Dipeptide	100003674	2578-57-6	2136	173.092
	790			valylleucine		1.86	5.03		0.3652	0.1825	0.4483	0.3522	0.1646	0.3391	0.4995	0.4878		0.5278	0.9798	2.6542		60	80	60		Peptide	Dipeptide	100003210	22906-55-4	3138	231.17
	800			leucylglutamine*		1.45	2.65		0.6141	0.2334	0.4009	0.3288	0.3987	0.4096	0.9967	0.6219		1.0379	1.5061	2.7503		100	100	100		Peptide	Dipeptide	100003183		2620	260.161
	855		Acetylated Peptides	phenylacetylcarnitine		2.43	1.96		0.4736	0.2063	0.2536	0.2516	0.3661	0.4067	0.7994	0.5646		0.3553	0.8639	0.6981		40	60	80		Peptide	Acetylated Peptides	100006108	287108-21-8	3092	280.154
	860			phenylacetylglycine		1.4	3.46		0.7812	0.2626	0.82	0.4679	0.4989	0.4358	0.6505	0.5355		1.1432	1.6045	3.9595		100	100	100		Peptide	Acetylated Peptides	100001275	500-98-1	2375	192.067
	861			4-hydroxyphenylacetyl glycine		1.04	5.29		0.4935	0.2104	0.7519	0.4473	0.2592	0.376	0.4061	0.4562		0.7957	0.8243	4.2072		80	80	80		Peptide	Acetylated Peptides	100004418	28116-23-6	1622	208.062
	868	Carbohydrate	Glycolysis, Gluconeogenesis, and Pyruvate Metabolism	1,5-anhydroglucitol (1,5-AG)		0.56	0.56		0.0006	0.0052	0.0005	0.0066	0.0005	0.0805	1	0.6219		0.9787	0.5452	0.5452		100	0	0		Carbohydrate	Glycolysis, Gluconeogenesis, and Pyruvate Metabolism	100000580	154-58-5	802	163.061
	871			glucose		4.86	1.45		0.0026	0.0133	0.0016	0.0136	0.7487	0.5072	0.0029	0.042		0.6229	3.0286	0.9019		100	100	100		Carbohydrate	Glycolysis, Gluconeogenesis, and Pyruvate Metabolism	572	50-99-7	2342	225.062
	872			glucose 6-phosphate		3.06	1.3		0.0208	0.0378	0.007	0.0279	0.2839	0.3868	0.055	0.177		0.7192	2.1985	0.9382		100	100	100		Carbohydrate	Glycolysis, Gluconeogenesis, and Pyruvate Metabolism	291	103192-55-8	4537	259.022
	878			fructose 1,6-diphosphate/glucose 1,6-diphosphate/myo-inositol diphosphates	1.64	1.03		0.4876	0.2093	0.3277	0.2886	0.9275	0.5535	0.2874	0.3781		0.8972	1.4698	0.9246		100	100	100		Carbohydrate	Glycolysis, Gluconeogenesis, and Pyruvate Metabolism	100002180		551	338.989
	884			2-phosphoglycerate		1.01	0.95		0.9479	0.2989	0.8022	0.4649	0.7654	0.5144	0.9616	0.6176		1.2092	1.2202	1.1545		100	100	100		Carbohydrate	Glycolysis, Gluconeogenesis, and Pyruvate Metabolism	100000093	70195-25-4	4346	184.986
	886			phosphoenolpyruvate (PEP)		1.07	1.29		0.6386	0.2398	0.9188	0.4958	0.4511	0.4266	0.3946	0.4459		0.9198	0.9814	1.1866		100	100	100		Carbohydrate	Glycolysis, Gluconeogenesis, and Pyruvate Metabolism	463	10526-80-4	4212	166.975
	887			pyruvate		1.49	1.46		0.1268	0.1011	0.0708	0.1113	0.0881	0.295	0.902	0.5986		0.7949	1.1869	1.163		100	100	100		Carbohydrate	Glycolysis, Gluconeogenesis, and Pyruvate Metabolism	823	127-17-3	1083	87.0088
	888			lactate		1.84	1.03		0.0066	0.0227	0.0038	0.0202	0.7586	0.511	0.0068	0.0684		0.782	1.4367	0.8075		100	100	100		Carbohydrate	Glycolysis, Gluconeogenesis, and Pyruvate Metabolism	482	79-33-4	1468.8	89.0244
	891			glycerate		0.72	0.69		0.9705	0.304	0.8282	0.4687	0.844	0.5302	0.9838	0.6219		1.5371	1.1109	1.0627		100	100	100		Carbohydrate	Glycolysis, Gluconeogenesis, and Pyruvate Metabolism	1052	600-19-1	2070.4	105.019
	897		Pentose Phosphate Pathway	ribose 1-phosphate		1	1.22		0.6672	0.2457	0.616	0.404	0.3794	0.4096	0.6978	0.5458		1.1666	1.1635	1.418		100	100	100		Carbohydrate	Pentose Phosphate Pathway	219	50-99-7;58459-37-3	4025	229.012
	899			sedoheptulose-7-phosphate		1.12	2.39		0.1455	0.1087	0.6749	0.4232	0.0659	0.2563	0.137	0.2728		1.0203	1.1478	2.434		100	100	100		Carbohydrate	Pentose Phosphate Pathway	100001628	2646-35-7	599.6	289.033
	905		Pentose Metabolism	ribose		1.37	1.89		0.1785	0.1217	0.2946	0.2717	0.0693	0.2665	0.3865	0.4444		0.7105	0.9717	1.3444		100	100	100		Carbohydrate	Pentose Metabolism	914	50-69-1	1508.2	195.051
	906			ribitol		1.14	1.35		0.4741	0.2063	0.5595	0.3848	0.2315	0.3745	0.5217	0.491		0.8529	0.9731	1.1551		100	100	100		Carbohydrate	Pentose Metabolism	100000406	488-81-3	1789.6	151.061
	907			ribonate		1.12	0.74		0.1554	0.1125	0.4552	0.3544	0.2194	0.3694	0.061	0.1864		1.0222	1.1475	0.752		100	100	100		Carbohydrate	Pentose Metabolism	100001007	1936-08-03	2425	165.04
	913			arabinose		1.31	1.54		0.0951	0.0872	0.1593	0.1904	0.0352	0.2283	0.4002	0.4509		0.8045	1.0555	1.2362		100	100	100		Carbohydrate	Pentose Metabolism	828	28697-53-2	1804.5	195.051
	928			arabitol/xylitol		1.54	1.78		0.0236	0.0406	0.0333	0.0711	0.0098	0.1318	0.5198	0.491		0.724	1.1123	1.2862		100	100	100		Carbohydrate	Pentose Metabolism	100006430		1932.4	151.061
	930			arabonate/xylonate		1.21	1.21		0.4108	0.1906	0.2491	0.2492	0.2581	0.376	0.981	0.6214		0.8693	1.0498	1.0482		100	100	100		Carbohydrate	Pentose Metabolism	100006115		2700	165.04
	931			sedoheptulose		0.57	2.12		0.3281	0.1736	0.3251	0.2871	0.6189	0.4678	0.1503	0.2778		1.4192	0.8079	3.0031		100	100	100		Carbohydrate	Pentose Metabolism	100002619	3019-74-7	2255	209.067
	937		Glycogen Metabolism	maltotriose		1.96	2.72		0.0382	0.0555	0.113	0.1533	0.0126	0.1499	0.2452	0.3494		0.5552	1.0879	1.5076		100	100	100		Carbohydrate	Glycogen Metabolism	100000276	1109-28-0	4286.4	549.167
	940			maltose		1.56	1.61		0.3265	0.1732	0.2332	0.2405	0.1748	0.348	0.8548	0.5812		0.6955	1.0868	1.1224		80	80	80		Carbohydrate	Glycogen Metabolism	913	6363-53-7	3329.4	387.114
	962		Disaccharides and Oligosaccharides	sucrose		0.93	5.42		0.0647	0.0708	0.9856	0.5141	0.0423	0.2357	0.0409	0.153		0.9935	0.926	5.3878		100	100	100		Carbohydrate	Disaccharides and Oligosaccharides	935	57-50-1	3092	387.114
	977		Fructose, Mannose and Galactose Metabolism	fructose		2.93	2.77		0.1686	0.1189	0.0675	0.1074	0.2232	0.3697	0.482	0.4809		0.7335	2.1521	2.0345		100	100	100		Carbohydrate	Fructose, Mannose and Galactose Metabolism	878	57-48-7	2065	179.056
	982			mannitol/sorbitol		2.52	2.28		0.0796	0.0804	0.0302	0.0669	0.1208	0.3143	0.4467	0.4709		0.6775	1.707	1.5472		100	100	100		Carbohydrate	Fructose, Mannose and Galactose Metabolism	100001740		2320	181.072
	983			mannose		3.21	1.34		0	0.0004	0	0.0002	0.0514	0.2469	0	0.0032		0.7565	2.4281	1.0144		100	100	100		Carbohydrate	Fructose, Mannose and Galactose Metabolism	803	3458-28-4	2200	179.056
	984			mannose-6-phosphate		1.58	0.87		0.0514	0.0649	0.062	0.1044	0.5734	0.4573	0.0217	0.1152		0.9064	1.435	0.7861		100	100	100		Carbohydrate	Fructose, Mannose and Galactose Metabolism	294	70442-25-0;104872-94-8	4510	259.022
	993			galactitol (dulcitol)		1.34	1.34		0.5369	0.2181	0.2836	0.2704	0.4645	0.4291	0.72	0.5495		0.8349	1.1187	1.1146		100	100	100		Carbohydrate	Fructose, Mannose and Galactose Metabolism	1003	608-66-2	2360	181.072
	994			galactose 1-phosphate		0.79	1.11		0.3549	0.1817	0.5099	0.3743	0.4269	0.4223	0.159	0.2781		1.1337	0.8929	1.2621		100	100	100		Carbohydrate	Fructose, Mannose and Galactose Metabolism	100000300	19046-60-7	4552	259.022
	1002			galactonate		0.99	1.83		0.6921	0.2489	0.9595	0.5107	0.481	0.4291	0.451	0.4716		1.027	1.0175	1.8831		100	100	100		Carbohydrate	Fructose, Mannose and Galactose Metabolism	100001026	299-28-5	3085	195.051
	1007		Nucleotide Sugar	UDP-glucose		1.19	0.49		0.3774	0.1854	0.3859	0.3235	0.5992	0.4622	0.1755	0.2835		1.0661	1.2677	0.5173		100	100	100		Carbohydrate	Nucleotide Sugar	1096	117756-22-6	3950	565.048
	1011			UDP-galactose		1.33	0.87		0.4444	0.1998	0.2937	0.2717	0.9359	0.5566	0.2608	0.3569		0.8385	1.113	0.732		100	100	100		Carbohydrate	Nucleotide Sugar	100000298	2956-16-3;91183-98-1;137868-52-1	4000	565.048
	1012			UDP-glucuronate		1.23	0.57		0.1007	0.0898	0.4842	0.3658	0.138	0.3294	0.0394	0.1499		1.0527	1.2958	0.6034		80	100	60		Carbohydrate	Nucleotide Sugar	1097	28053-08-9;63700-19-6	4355	579.027
	1018			UDP-N-acetylglucosamine/galactosamine	1.35	0.49		0.0801	0.0805	0.2868	0.2707	0.191	0.3612	0.0279	0.1264		1.2168	1.6441	0.5953		100	100	100		Carbohydrate	Nucleotide Sugar	100002957		3665	606.074
	1019			cytidine 5'-monophospho-N-acetylneuraminic acid	1.16	0.81		0.1327	0.1036	0.4008	0.3288	0.2161	0.3684	0.0502	0.1731		1.0129	1.1766	0.8207		100	100	100		Carbohydrate	Nucleotide Sugar	1223	3063-71-6	3900	613.14
	1029		Aminosugar Metabolism	glucuronate		0.95	1.71		0.5598	0.2231	0.8934	0.4906	0.3961	0.4096	0.3292	0.413		1.1979	1.1423	2.05		100	100	100		Carbohydrate	Aminosugar Metabolism	100000257	207300-70-7	3233.3	193.035
	1033			N-acetylglucosamine 6-phosphate	0.8	1.29		0.2958	0.1621	0.8625	0.4824	0.2094	0.3684	0.1586	0.2781		1.2586	1.0077	1.619		100	100	100		Carbohydrate	Aminosugar Metabolism	1213	102029-88-9	4114	300.049
	1034			N-acetyl-glucosamine 1-phosphate	0.82	0.84		0.7172	0.2547	0.4774	0.3633	0.499	0.4358	0.9717	0.6176		1.2441	1.0187	1.0457		100	100	100		Carbohydrate	Aminosugar Metabolism	1212	31281-59-1	4052	300.049
	1040			N-acetylneuraminate		0.98	0.91		0.9221	0.2947	0.9623	0.5114	0.7167	0.5012	0.752	0.5589		1.1028	1.076	1.004		100	100	100		Carbohydrate	Aminosugar Metabolism	1162	131-48-6	3072.6	308.099
	1051			N-acetylglucosaminylasparagine	1.27	0.86		0.1188	0.0976	0.202	0.2192	0.3875	0.4096	0.0443	0.1602		1.1016	1.4018	0.944		100	100	100		Carbohydrate	Aminosugar Metabolism	1215	2776-93-4	1212	336.14
	1052			erythronate*		2.17	1.57		0.0027	0.0133	0.0008	0.0079	0.0304	0.2283	0.0661	0.1905		0.7284	1.5779	1.1462		100	100	100		Carbohydrate	Aminosugar Metabolism	100001320	88759-55-1	2186	135.03
	1054			N-acetylglucosamine/N-acetylgalactosamine	0.6	0.62		0.1838	0.1236	0.1167	0.1565	0.1083	0.3116	0.9649	0.6176		1.6454	0.9885	1.0259		100	100	100		Carbohydrate	Aminosugar Metabolism	100006435		715	222.097
	1055		Advanced Glycation End-product	N6-carboxymethyllysine		2.28	1.66		0	0.0013	0	0.0006	0.0007	0.0805	0.0168	0.1		0.5969	1.3604	0.9918		100	100	100		Carbohydrate	Advanced Glycation End-product	100001768	1946-04-03	2500	205.118
	1059	Energy	TCA Cycle	citrate		1.12	0.87		0.392	0.1884	0.6321	0.4086	0.3799	0.4096	0.186	0.2965		0.9968	1.1209	0.8674		100	100	100		Energy	TCA Cycle	1124	77-92-9	582	191.02
	1061			aconitate [cis or trans]		0.89	0.77		0.4422	0.1998	0.7588	0.4488	0.2284	0.3712	0.3584	0.4267		1.039	0.9227	0.8024		100	100	100		Energy	TCA Cycle	100001359		580	173.009
	1065			alpha-ketoglutarate		1.75	1.07		0.1342	0.1039	0.0854	0.1253	0.974	0.5649	0.0806	0.2099		0.9509	1.6654	1.0156		100	100	100		Energy	TCA Cycle	93	305-72-6;328-50-7;22202-68-2	2700	145.014
	1067			succinylcarnitine (C4-DC)		0.34	0.88		0.0363	0.0536	0.0127	0.0404	0.3367	0.4005	0.0781	0.2063		1.0153	0.3493	0.8925		100	40	60		Energy	TCA Cycle	100001948	256928-74-2	2291	262.129
	1068			succinate		2.33	0.94		0.015	0.0314	0.0137	0.0422	0.7998	0.5201	0.0085	0.0694		0.855	1.9889	0.8021		100	100	100		Energy	TCA Cycle	252	110-15-6	3149	117.019
	1069			fumarate		1.56	1.22		0.0348	0.0523	0.0112	0.0368	0.2127	0.3684	0.1194	0.2525		0.7532	1.1783	0.9164		100	100	100		Energy	TCA Cycle	330	100-17-8	3084	115.004
	1070			malate		1.33	1.08		0.3523	0.1808	0.1708	0.1976	0.706	0.5001	0.3054	0.3963		0.8131	1.0805	0.8774		100	100	100		Energy	TCA Cycle	409	6915-15-7	3343.1	133.014
	1075			tricarballylate		2.51	3.84		0.1026	0.0902	0.1616	0.1904	0.0386	0.2287	0.4227	0.461		0.7325	1.8385	2.8103		100	100	100		Energy	TCA Cycle	2053	99-14-9	4200	175.025
	1080			2-methylcitrate/homocitrate		1.3	1.45		0.0001	0.0015	0.0005	0.0066	0	0.008	0.073	0.2037		0.7621	0.9904	1.1081		100	100	100		Energy	TCA Cycle	100008929		575	205.035
	1082		Oxidative Phosphorylation	acetylphosphate		1.69	1.37		0.1581	0.1138	0.063	0.1044	0.2099	0.3684	0.4828	0.4809		0.7789	1.3178	1.065		100	100	100		Energy	Oxidative Phosphorylation	1211	94249-01-1	4013.9	138.98
	1084			phosphate		1	1.04		0.7591	0.2607	0.9935	0.5157	0.5303	0.4405	0.5251	0.4927		1.004	1.0019	1.0448		100	100	100		Energy	Oxidative Phosphorylation	461	7664-38-2	576	98.9842
	1086	Lipid	Fatty Acid Synthesis	malonylcarnitine		2.64	1.47		0.0464	0.0625	0.0158	0.0458	0.2978	0.3897	0.1112	0.2417		0.6688	1.7639	0.9818		100	100	100		Lipid	Fatty Acid Synthesis	100001526	853728-01-5	2086	248.113
	1087			malonate		1.01	1.04		0.9417	0.2989	0.9018	0.4921	0.8316	0.5277	0.7372	0.557		1.0169	1.0233	1.053		100	100	100		Lipid	Fatty Acid Synthesis	818	141-82-2;26522-22-85-0	612	103.004
	1099		Short Chain Fatty Acid	valerate		1.16	0.66		0.0719	0.0768	0.7643	0.45	0.062	0.2469	0.0358	0.1448		1.1679	1.3566	0.766		100	100	100		Lipid	Short Chain Fatty Acid	1136	109-52-4	1718	101.061
	1100		Medium Chain Fatty Acid	caproate (6:0)		0.86	1.32		0.9661	0.3031	0.8268	0.4687	0.8205	0.525	0.9935	0.6219		1.1651	1.0014	1.543		100	100	100		Lipid	Medium Chain Fatty Acid	926	142-62-1	2713.7	115.076
	1101			heptanoate (7:0)		1	1.19		0.7791	0.2623	0.895	0.4906	0.5127	0.4393	0.5992	0.5246		0.9522	0.9561	1.1298		100	100	100		Lipid	Medium Chain Fatty Acid	925	111-14-8	3670	129.092
	1108			5-dodecenoate (12:1n7)		0.81	1.08		0.053	0.065	0.0844	0.1248	0.4391	0.4233	0.02	0.1121		1.0773	0.8734	1.1662		100	100	100		Lipid	Medium Chain Fatty Acid	100001232	2430-94-6	5224	197.155
	1131		Long Chain Fatty Acid	10-nonadecenoate (19:1n9)		0.85	0.83		0.2013	0.129	0.198	0.2167	0.0893	0.295	0.6357	0.532		1.1295	0.9628	0.9353		100	100	100		Lipid	Long Chain Fatty Acid	100001277	73033-09-7	5780	295.264
	1137			eicosenoate (20:1)		0.68	0.88		0.0757	0.0777	0.0278	0.0638	0.3986	0.4096	0.1296	0.2668		1.2407	0.8488	1.0945		100	100	100		Lipid	Long Chain Fatty Acid	100001335		5950	309.28
	1142			erucate (22:1n9)		0.76	0.91		0.2004	0.129	0.08	0.1189	0.4372	0.4228	0.2894	0.3794		1.2166	0.9272	1.1047		100	100	100		Lipid	Long Chain Fatty Acid	1087	112-86-7	6355.6	337.311
	1145			nervonate (24:1n9)*		0.6	0.74		0.0336	0.0516	0.0109	0.0367	0.1092	0.3116	0.2251	0.3275		1.35	0.8044	0.9981		100	100	100		Lipid	Long Chain Fatty Acid	100001231	506-37-6	6804	365.342
	1154		Polyunsaturated Fatty Acid (n3 and n6)	eicosapentaenoate (EPA; 20:5n3)	0.47	1.09		0.0087	0.0242	0.0071	0.0279	0.9245	0.5527	0.0059	0.0684		1.3413	0.6264	1.456		100	100	100		Lipid	Polyunsaturated Fatty Acid (n3 and n6)	2050	10-2005-9;10417-94-4	5450	301.217
	1155			docosapentaenoate (n3 DPA; 22:5n3)	0.62	0.92		0.1261	0.101	0.0496	0.0909	0.481	0.4291	0.171	0.2835		1.2211	0.758	1.1223		100	100	100		Lipid	Polyunsaturated Fatty Acid (n3 and n6)	100001181	2234-74-4	5571	329.249
	1156			docosahexaenoate (DHA; 22:6n3)	0.47	0.67		0.0479	0.0633	0.0162	0.0458	0.1201	0.3143	0.284	0.3749		1.4892	0.6955	1.0004		100	100	100		Lipid	Polyunsaturated Fatty Acid (n3 and n6)	100000665	6217-54-5	5525	327.233
	1164			dihomo-linolenate (20:3n3 or n6)	0.52	0.66		0.0109	0.0263	0.0036	0.0202	0.0347	0.2283	0.2416	0.3457		1.63	0.8486	1.0777		100	100	100		Lipid	Polyunsaturated Fatty Acid (n3 and n6)	100001739	17046-59-2	5596	305.249
	1165			arachidonate (20:4n6)		0.31	0.63		0.0009	0.0068	0.0002	0.0043	0.043	0.2357	0.0133	0.0887		1.9723	0.6192	1.2384		100	100	100		Lipid	Polyunsaturated Fatty Acid (n3 and n6)	229	506-32-1	5535	303.233
	1166			adrenate (22:4n6)		0.51	0.82		0.1137	0.0951	0.041	0.081	0.2912	0.3891	0.2591	0.3559		1.5519	0.7907	1.2734		100	100	100		Lipid	Polyunsaturated Fatty Acid (n3 and n6)	100001193	2091-25-0	5678	331.264
	1167			docosapentaenoate (n6 DPA; 22:5n6)	0.27	0.43		0.0003	0.0043	0.0001	0.0026	0.0022	0.1157	0.0931	0.2241		2.5245	0.6816	1.0819		100	100	100		Lipid	Polyunsaturated Fatty Acid (n3 and n6)	100001580	25182-74-5	5624.5	329.249
	1168			docosadienoate (22:2n6)		0.76	0.71		0.1355	0.1045	0.1357	0.1744	0.0596	0.2469	0.6393	0.532		1.2457	0.9502	0.881		100	100	100		Lipid	Polyunsaturated Fatty Acid (n3 and n6)	100001182	7370-49-2	6034	335.296
	1169			dihomo-linoleate (20:2n6)		0.73	0.71		0.0986	0.0896	0.0652	0.1058	0.0587	0.2469	0.9538	0.6145		1.2611	0.9206	0.8991		100	100	100		Lipid	Polyunsaturated Fatty Acid (n3 and n6)	1231	2091-39-6	5730	307.264
	1172			docosatrienoate (22:3n6)*		0.49	0.52		0.0034	0.0148	0.002	0.0159	0.0037	0.1157	0.7518	0.5589		1.1082	0.5421	0.5751		100	0	20		Lipid	Polyunsaturated Fatty Acid (n3 and n6)	100015762		5850	333.28
	1237		Fatty Acid, Dicarboxylate	dimethylmalonic acid		0.53	0.89		0.0857	0.0839	0.0331	0.0711	0.4718	0.4291	0.1221	0.2567		0.9842	0.5231	0.8751		100	60	80		Lipid	Fatty Acid, Dicarboxylate	100004251	595-46-0	2702	131.035
	1239			glutarate (pentanedioate)		4.75	2.25		0.0141	0.0306	0.0043	0.0215	0.0641	0.252	0.1677	0.2822		0.5272	2.5025	1.1879		100	100	100		Lipid	Fatty Acid, Dicarboxylate	339	110-94-1	2900	131.035
	1242			3-methylglutarate/2-methylglutarate	0.46	2.03		0.0496	0.0638	0.1411	0.1785	0.2498	0.376	0.0165	0.1		0.7277	0.3352	1.475		80	0	80		Lipid	Fatty Acid, Dicarboxylate	100010834		2832	145.051
	1243			2-hydroxyglutarate		0.93	1.25		0.6511	0.2426	0.7076	0.4344	0.5898	0.4622	0.3667	0.4311		1.0411	0.9635	1.3026		100	100	100		Lipid	Fatty Acid, Dicarboxylate	100002070	40951-21-1	3352.8	147.03
	1245			adipate		1.28	1.98		0.231	0.1409	0.5365	0.3786	0.0976	0.3033	0.2685	0.3634		0.7407	0.9475	1.4686		100	100	80		Lipid	Fatty Acid, Dicarboxylate	100000863	124-04-9	3000	145.051
	1247			2-hydroxyadipate		1.47	2.38		0.1462	0.1087	0.2093	0.2224	0.057	0.2469	0.4513	0.4716		0.8435	1.2379	2.0117		80	100	100		Lipid	Fatty Acid, Dicarboxylate	100001153	18294-85-4	3000	161.046
	1248			3-methyladipate		1.02	1.99		0.2663	0.1508	0.9279	0.499	0.1509	0.335	0.1749	0.2835		0.7327	0.7471	1.4588		20	40	60		Lipid	Fatty Acid, Dicarboxylate	100001765	1958-01-03	2865	159.066
	1251			pimelate (heptanedioate)		1.11	1.37		0.2002	0.129	0.6099	0.404	0.0872	0.295	0.2055	0.3126		0.6837	0.7578	0.934		20	40	60		Lipid	Fatty Acid, Dicarboxylate	100000101	111-16-0	2745	159.066
	1297		Fatty Acid, Amino	2-aminoheptanoate		1.72	1.19		0.1281	0.1012	0.0557	0.0975	0.6245	0.4689	0.132	0.2685		0.6229	1.0696	0.7407		100	100	60		Lipid	Fatty Acid, Amino	100004542	1115-90-8	3160	146.118
	1313		Fatty Acid Metabolism (also BCAA Metabolism)	butyrylcarnitine (C4)		3.31	1.07		0.0001	0.0015	0.0001	0.002	0.9555	0.5616	0.0001	0.0043		0.944	3.1242	1.0073		100	100	100		Lipid	Fatty Acid Metabolism (also BCAA Metabolism)	100001054	25576-40-3	2860	232.154
	1314			butyrylglycine		1.23	1.73		0.5259	0.2169	0.7817	0.4567	0.2846	0.3868	0.4191	0.461		0.718	0.8856	1.2397		60	60	100		Lipid	Fatty Acid Metabolism (also BCAA Metabolism)	100001151	20208-73-5	1470	144.067
	1316			propionylcarnitine (C3)		1.74	1.09		0.0457	0.0625	0.0211	0.0557	0.6664	0.4918	0.0473	0.1697		0.9281	1.6126	1.0131		100	100	100		Lipid	Fatty Acid Metabolism (also BCAA Metabolism)	100001162	17298-37-2	2590	218.139
	1319			methylmalonate (MMA)		1.03	1.2		0.7776	0.2623	0.8716	0.4854	0.6115	0.4663	0.5054	0.4878		1.0878	1.1254	1.3031		100	100	100		Lipid	Fatty Acid Metabolism (also BCAA Metabolism)	418	516-05-2	3078.4	117.019
	1334		Fatty Acid Metabolism(Acyl Carnitine)	acetylcarnitine (C2)		1.65	0.98		0.0021	0.0123	0.0022	0.0161	0.8031	0.5201	0.0014	0.0277		0.9061	1.4955	0.8886		100	100	100		Lipid	Fatty Acid Metabolism(Acyl Carnitine)	100000802	5080-50-2	2282	204.123
	1335			3-hydroxybutyrylcarnitine (1)		8.24	3.3		0.015	0.0314	0.0047	0.023	0.2019	0.3684	0.0564	0.1798		0.7045	5.8086	2.3257		100	100	100		Lipid	Fatty Acid Metabolism(Acyl Carnitine)	100003926		2400	248.149
	1336			3-hydroxybutyrylcarnitine (2)		3.62	1.03		0.0043	0.0171	0.0062	0.0257	0.5593	0.4534	0.002	0.0335		0.8276	2.9947	0.8538		100	100	100		Lipid	Fatty Acid Metabolism(Acyl Carnitine)	100009271		2340	248.149
	1338			hexanoylcarnitine (C6)		5.82	1.53		0.0001	0.0014	0	0.0009	0.1321	0.3228	0.0002	0.0108		0.6396	3.7256	0.9783		100	100	100		Lipid	Fatty Acid Metabolism(Acyl Carnitine)	100000781	6920-35-0	3308	260.186
	1339			octanoylcarnitine (C8)		3.96	1.14		0	0.0005	0	0.0006	0.5918	0.4622	0	0.002		0.754	2.9821	0.8598		100	100	100		Lipid	Fatty Acid Metabolism(Acyl Carnitine)	100001247	3671-77-0	950	288.217
	1341			decanoylcarnitine (C10)		3.54	1.2		0.0014	0.01	0.0006	0.0067	0.333	0.4005	0.0035	0.0486		0.7188	2.547	0.8596		100	100	100		Lipid	Fatty Acid Metabolism(Acyl Carnitine)	100001251	1492-27-9	1130	316.248
	1343			cis-4-decenoylcarnitine (C10:1)	1.94	0.92		0.1724	0.1198	0.1153	0.1559	0.921	0.5525	0.0972	0.2277		0.9259	1.7971	0.8521		100	100	100		Lipid	Fatty Acid Metabolism(Acyl Carnitine)	100002259	98930-66-6	1057	314.233
	1344			laurylcarnitine (C12)		2.25	1.04		0.0585	0.0678	0.0367	0.0758	0.9746	0.5649	0.039	0.1499		0.9211	2.0699	0.9554		100	100	100		Lipid	Fatty Acid Metabolism(Acyl Carnitine)	100001392	25518-54-1	1235	344.28
	1345			myristoylcarnitine (C14)		2.64	1.24		0.0892	0.0854	0.0361	0.0749	0.5319	0.4405	0.1118	0.2417		0.8942	2.3623	1.109		100	100	100		Lipid	Fatty Acid Metabolism(Acyl Carnitine)	100001270	18822-89-4	1350	372.311
	1347			palmitoylcarnitine (C16)		2.69	1.57		0.1753	0.1213	0.0675	0.1074	0.3219	0.3976	0.3481	0.4252		0.8396	2.2591	1.3209		100	100	100		Lipid	Fatty Acid Metabolism(Acyl Carnitine)	100000776	6865-14-1	1425	400.342
	1348			palmitoleoylcarnitine (C16:1)*		3.71	1.57		0.1234	0.0996	0.0526	0.0943	0.6001	0.4622	0.133	0.269		0.7458	2.7638	1.1679		100	100	100		Lipid	Fatty Acid Metabolism(Acyl Carnitine)	100009406		1357	398.326
	1349			stearoylcarnitine (C18)		3.83	1.82		0.026	0.0441	0.0081	0.0298	0.1374	0.3294	0.1408	0.2731		0.6888	2.6389	1.2561		100	100	100		Lipid	Fatty Acid Metabolism(Acyl Carnitine)	100001391	18822-91-8	1485	428.373
	1350			linoleoylcarnitine (C18:2)*		5.71	1.43		0.0411	0.0584	0.0195	0.0528	0.6882	0.4942	0.0415	0.153		0.9085	5.1884	1.3026		100	100	100		Lipid	Fatty Acid Metabolism(Acyl Carnitine)	100003151	36816-10-1	1430	424.342
	1352			oleoylcarnitine (C18:1)		4.18	1.72		0.0694	0.0749	0.0256	0.0609	0.4105	0.4142	0.1161	0.2469		0.814	3.4004	1.3989		100	100	100		Lipid	Fatty Acid Metabolism(Acyl Carnitine)	100001501	38677-66-6	1423	426.358
	1354			myristoleoylcarnitine (C14:1)*		2.31	1.08		0.2374	0.1409	0.1412	0.1785	0.9782	0.5649	0.1478	0.2778		0.8943	2.0673	0.9624		100	100	100		Lipid	Fatty Acid Metabolism(Acyl Carnitine)	100006051	889848-55-9	1316	370.295
	1362			arachidoylcarnitine (C20)*		6.1	2.08		0.0087	0.0242	0.0028	0.0177	0.228	0.3712	0.0296	0.1266		0.6677	4.074	1.3909		100	100	100		Lipid	Fatty Acid Metabolism(Acyl Carnitine)	100015833		1512	456.405
	1363			arachidonoylcarnitine (C20:4)		0.7	1.1		0.2357	0.1409	0.1461	0.1818	0.9822	0.5649	0.1408	0.2731		1.1385	0.7997	1.2517		100	100	100		Lipid	Fatty Acid Metabolism(Acyl Carnitine)	100015837		1353	448.342
	1364			adrenoylcarnitine (C22:4)*		1	1.13		0.7758	0.2621	0.6011	0.4018	0.8855	0.5406	0.5069	0.4878		1.0562	1.0577	1.1894		100	100	100		Lipid	Fatty Acid Metabolism(Acyl Carnitine)	100015850		1415	476.373
	1365			behenoylcarnitine (C22)*		3.38	1.55		0.0072	0.0238	0.0021	0.0159	0.1293	0.322	0.0427	0.1558		0.7429	2.5121	1.1531		100	100	100		Lipid	Fatty Acid Metabolism(Acyl Carnitine)	100015832		1561	484.436
	1366			dihomo-linolenoylcarnitine (20:3n3 or 6)*	1.8	1.13		0.5223	0.2168	0.2762	0.2681	0.7393	0.5053	0.4391	0.4694		0.9788	1.7572	1.1054		100	100	100		Lipid	Fatty Acid Metabolism(Acyl Carnitine)	100015840		1392	450.358
	1367			dihomo-linoleoylcarnitine (C20:2)*	11.55	2.27		0.0081	0.0242	0.0034	0.0199	0.4654	0.4291	0.0136	0.0887		0.8584	9.913	1.9472		100	100	100		Lipid	Fatty Acid Metabolism(Acyl Carnitine)	100015839		1436	452.373
	1368			eicosenoylcarnitine (C20:1)*		8.7	3.19		0.0283	0.0461	0.0105	0.0362	0.4059	0.4132	0.0511	0.1731		0.7714	6.7124	2.4613		100	100	100		Lipid	Fatty Acid Metabolism(Acyl Carnitine)	100015838		1484	454.389
	1369			erucoylcarnitine (C22:1)*		8.98	3.88		0.016	0.0328	0.0052	0.0234	0.2388	0.376	0.051	0.1731		0.714	6.4092	2.7706		100	100	100		Lipid	Fatty Acid Metabolism(Acyl Carnitine)	100015841		1535	482.42
	1370			docosadienoylcarnitine (C22:2)*	19.47	4.42		0.0041	0.017	0.0019	0.015	0.4998	0.4358	0.0067	0.0684		0.7845	15.2749	3.4643		100	100	100		Lipid	Fatty Acid Metabolism(Acyl Carnitine)	100015848		1493	480.405
	1371			docosatrienoylcarnitine (C22:3)*	6.69	1.95		0.0168	0.0333	0.0072	0.0279	0.5277	0.4405	0.0239	0.1183		0.7232	4.8355	1.4068		100	100	80		Lipid	Fatty Acid Metabolism(Acyl Carnitine)	100015849		1460	478.389
	1372			docosapentaenoylcarnitine (C22:5n3)*	1.31	1.37		0.7089	0.2522	0.98	0.5141	0.4879	0.4324	0.4728	0.4771		0.8995	1.1802	1.2351		100	100	100		Lipid	Fatty Acid Metabolism(Acyl Carnitine)	100015851		1387	474.358
	1373			docosahexaenoylcarnitine (C22:6)*	0.95	0.84		0.7675	0.2608	0.5167	0.3752	0.5594	0.4534	0.9472	0.613		1.0384	0.9898	0.8755		100	100	100		Lipid	Fatty Acid Metabolism(Acyl Carnitine)	100015845		1349	472.342
	1375			lignoceroylcarnitine (C24)*		1.42	1.28		0.263	0.1501	0.1219	0.162	0.2387	0.376	0.6788	0.5437		0.8508	1.2109	1.0867		100	100	100		Lipid	Fatty Acid Metabolism(Acyl Carnitine)	100015834		1603	512.467
	1376			margaroylcarnitine*		3.58	1.25		0.0283	0.0461	0.014	0.0427	0.7096	0.5001	0.0284	0.1266		0.8855	3.1682	1.1066		100	100	100		Lipid	Fatty Acid Metabolism(Acyl Carnitine)	100004054	106182-29-0	1424	414.358
	1377			nervonoylcarnitine (C24:1)*		2.06	1.47		0.0179	0.0342	0.0057	0.0252	0.0618	0.2469	0.2193	0.324		0.7183	1.4807	1.0527		100	100	100		Lipid	Fatty Acid Metabolism(Acyl Carnitine)	100015846		1602	510.452
	1383		Carnitine Metabolism	deoxycarnitine		1.1	0.86		0.4107	0.1906	0.6802	0.4248	0.3701	0.4067	0.2008	0.3084		1.0263	1.1242	0.8825		100	100	100		Lipid	Carnitine Metabolism	100001662	6249-56-5	2052	146.118
	1384			carnitine		0.88	0.88		0.4897	0.2094	0.3436	0.2985	0.2798	0.3868	0.8863	0.5913		1.0264	0.9012	0.906		100	100	100		Lipid	Carnitine Metabolism	100000007	461-05-2	1978	162.112
	1389		Ketone Bodies	3-hydroxybutyrate (BHBA)		28.18	6.58		0.0069	0.0232	0.0038	0.0202	0.7271	0.5053	0.0074	0.0684		0.7425	20.9257	4.8826		100	100	100		Lipid	Ketone Bodies	254	625-72-9	1475	103.04
	1390		Neurotransmitter	acetylcholine		0.82	1		0.7667	0.2608	0.6484	0.4137	0.7996	0.5201	0.4811	0.4809		1.083	0.893	1.0879		100	100	100		Lipid	Neurotransmitter	1749	60-32-1	2220	146.118
	1391		Fatty Acid Metabolism (Acyl Choline)	palmitoylcholine		1.01	1.69		0.1335	0.1038	0.9656	0.5122	0.0795	0.2836	0.0858	0.2166		0.9724	0.9777	1.6415		100	100	100		Lipid	Fatty Acid Metabolism (Acyl Choline)	100009233		1482	342.337
	1396			stearoylcholine*		0.72	0.93		0.5873	0.2292	0.344	0.2985	0.871	0.5358	0.4285	0.4634		1.3559	0.9802	1.2668		100	100	100		Lipid	Fatty Acid Metabolism (Acyl Choline)	100015759		1520	370.368
	1412		Fatty Acid, Monohydroxy	3-hydroxyhexanoate		1.24	1.23		0.4618	0.2038	0.2896	0.2707	0.2861	0.3868	0.9933	0.6219		1.0144	1.2602	1.2427		100	100	100		Lipid	Fatty Acid, Monohydroxy	100006367	10191-24-9	1725	131.071
	1413			3-hydroxyoctanoate		1	0.93		0.6744	0.2474	0.9822	0.5141	0.4434	0.424	0.4563	0.4717		1.0738	1.0706	1.0039		100	100	100		Lipid	Fatty Acid, Monohydroxy	100000773	88930-08-9	3446	159.103
	1414			3-hydroxydecanoate		1.19	1.09		0.1445	0.1083	0.054	0.0951	0.2852	0.3868	0.329	0.413		0.9407	1.1159	1.0219		100	100	100		Lipid	Fatty Acid, Monohydroxy	100000997	5561-87-5	4634.7	187.134
	1416			3-hydroxylaurate		0.95	1.17		0.0352	0.0523	0.4804	0.3638	0.0526	0.2469	0.0139	0.0887		1.0149	0.9614	1.1871		100	100	100		Lipid	Fatty Acid, Monohydroxy	100001112	53941-38-1	5175	215.165
	1432			1s		2.76	2		0.0876	0.0853	0.0372	0.0762	0.0981	0.3033	0.5924	0.5245		0.7068	1.9474	1.4131		100	100	100		Lipid	Fatty Acid, Monohydroxy	100002196		5275	295.228
	1444			10-hydroxystearate		0.64	1.2		0.5816	0.2279	0.4049	0.3289	0.9154	0.5525	0.3503	0.4252		1.1783	0.7584	1.4156		100	100	100		Lipid	Fatty Acid, Monohydroxy	100005852		5370	299.259
	1477		Eicosanoid	prostaglandin E2		0.61	0.87		0.1214	0.0985	0.0658	0.1058	0.8714	0.5358	0.0878	0.2187		1.4249	0.8625	1.2465		100	60	100		Lipid	Eicosanoid	487	363-24-6	4573	351.218
	1478			prostaglandin A2		0.64	0.73		0.4034	0.19	0.1881	0.2114	0.5572	0.4534	0.4438	0.4701		2.0378	1.3006	1.4867		100	100	100		Lipid	Eicosanoid	100000578	13345-50-1	4876	333.207
	1488			prostaglandin F2alpha		1.48	1.88		0.0222	0.0394	0.0799	0.1189	0.007	0.1284	0.2077	0.3126		0.6395	0.9448	1.2006		100	100	100		Lipid	Eicosanoid	100000574	551-11-1	4658	353.233
	1492			6-keto prostaglandin F1alpha		1.37	2.64		0.0419	0.0586	0.161	0.1904	0.0135	0.1562	0.1876	0.2966		0.8099	1.1116	2.1413		100	100	100		Lipid	Eicosanoid	100000571	58961-34-8;58962-34-8	4190	369.228
	1524			5-HETE		0.83	1		0.7485	0.2599	0.5044	0.3738	0.9656	0.5649	0.5316	0.4963		1.0347	0.8555	1.0359		100	80	100		Lipid	Eicosanoid	100002137	73307-52-5	5382	319.228
	1534			12-HHTrE		0.83	2.02		0.0826	0.0821	0.749	0.4473	0.0403	0.2287	0.0722	0.2037		1.1155	0.9312	2.2539		100	100	100		Lipid	Eicosanoid	1261	54397-84-1	5175	279.197
	1544		Endocannabinoid	oleoyl ethanolamide		1.19	1.22		0.4696	0.2058	0.4213	0.3387	0.2365	0.376	0.6866	0.5458		0.8781	1.0444	1.0748		80	100	100		Lipid	Endocannabinoid	1137	11-58-0;111-58-0	1661	326.305
	1547			palmitoyl ethanolamide		0.85	0.88		0.7289	0.2564	0.4428	0.3506	0.614	0.4671	0.7874	0.5646		1.1155	0.9465	0.9798		100	100	100		Lipid	Endocannabinoid	1489	544-31-0	1643	300.29
	1548			stearoyl ethanolamide		1.11	0.8		0.254	0.1467	0.5187	0.3752	0.304	0.3897	0.1076	0.2417		1.1655	1.2949	0.932		100	100	100		Lipid	Endocannabinoid	100002254	111-57-9	1787	328.321
	1555			N-oleoyltaurine		1.4	1.29		0.892	0.2885	0.6434	0.4125	0.8641	0.5358	0.7693	0.561		0.8562	1.1944	1.1039		100	100	80		Lipid	Endocannabinoid	100003119	52514-04-2	5610	388.253
	1556			N-stearoyltaurine		1.61	1.09		0.1873	0.1241	0.0864	0.1259	0.6937	0.4971	0.1688	0.2822		0.9015	1.4508	0.9807		100	100	100		Lipid	Endocannabinoid	100003240	63155-80-6	5782	390.268
	1557			N-palmitoyltaurine		1.23	1.29		0.8126	0.2688	0.6206	0.4062	0.5564	0.4534	0.9243	0.6041		0.8251	1.0145	1.0623		100	100	100		Lipid	Endocannabinoid	100003239	83982-06-3	5560	362.237
	1573		Inositol Metabolism	myo-inositol		0.56	0.76		0.0029	0.0133	0.0008	0.008	0.057	0.2469	0.0371	0.1462		1.4071	0.792	1.0741		100	100	100		Lipid	Inositol Metabolism	363	87-89-8	3506.3	225.062
	1574			chiro-inositol		1.26	0.92		0.1785	0.1217	0.1983	0.2167	0.569	0.457	0.0753	0.2038		1.0577	1.3348	0.9726		100	100	100		Lipid	Inositol Metabolism	100001859	643-12-9	3191.2	225.062
	1582			inositol 1-phosphate (I1P)		1.07	0.63		0.2578	0.148	0.9846	0.5141	0.1593	0.335	0.1544	0.2778		1.3454	1.4399	0.8536		100	100	100		Lipid	Inositol Metabolism	370	573-35-3;106032-59-1	4785	259.022
	1602		Phospholipid Metabolism	choline		0.9	1.03		0.4857	0.209	0.4017	0.3288	0.7474	0.5072	0.2537	0.3525		1.0511	0.9437	1.0867		100	100	100		Lipid	Phospholipid Metabolism	1256	67-48-1	1961	104.107
	1603			choline phosphate		0.75	0.85		0.2093	0.1327	0.0881	0.1275	0.2399	0.376	0.5469	0.5031		1.2993	0.9713	1.1087		100	100	100		Lipid	Phospholipid Metabolism	267	72556-74-2	700	184.073
	1604			cytidine 5'-diphosphocholine		1.43	0.79		0.1308	0.1029	0.1566	0.1889	0.5405	0.4465	0.0535	0.1763		0.9768	1.392	0.7759		100	100	100		Lipid	Phospholipid Metabolism	1220	33818-15-4	725	489.115
	1606			glycerophosphorylcholine (GPC)	1.61	0.93		0.0191	0.036	0.0205	0.0549	0.6819	0.494	0.0094	0.0725		0.989	1.5898	0.9149		100	100	100		Lipid	Phospholipid Metabolism	100000269	28319-77-9	672	258.11
	1608			phosphoethanolamine		0.82	0.69		0.0316	0.0497	0.1485	0.1841	0.01	0.1318	0.1565	0.2778		1.1933	0.9829	0.8256		100	100	100		Lipid	Phospholipid Metabolism	1026	1071-23-4	4559.1	140.012
	1609			cytidine-5'-diphosphoethanolamine	1.42	0.85		0.1774	0.1217	0.1564	0.1889	0.7101	0.5001	0.0828	0.2118		0.9154	1.2976	0.7785		100	100	100		Lipid	Phospholipid Metabolism	100001407	72842-05-8	4210	445.053
	1610			glycerophosphoethanolamine		2.45	1.11		0.0001	0.0024	0.0001	0.002	0.467	0.4291	0.0002	0.0108		0.835	2.0434	0.9259		100	100	100		Lipid	Phospholipid Metabolism	100001620	33049-08-0	3075	214.049
	1611			glycerophosphoserine*		0.58	1.18		0.4082	0.1906	0.3429	0.2985	0.7297	0.5053	0.2047	0.3126		1.8079	1.0545	2.1318		100	100	100		Lipid	Phospholipid Metabolism	100015666		577	260.053
	1612			glycerophosphoinositol*		0.63	1.38		0.6916	0.2489	0.492	0.369	0.9332	0.556	0.4424	0.4701		2.4445	1.5414	3.3667		100	100	100		Lipid	Phospholipid Metabolism	100001621	16824-65-0	3850	333.059
	1613			trimethylamine N-oxide		1.92	1.31		0.2985	0.163	0.1305	0.169	0.3399	0.4005	0.5411	0.5012		0.819	1.5763	1.0736		100	100	100		Lipid	Phospholipid Metabolism	100003397	1184-78-7	2100	76.0757
	1642		Phosphatidylcholine (PC)	1,2-dipalmitoyl-GPC (16:0/16:0)	0.64	0.92		0.002	0.0119	0.0009	0.0088	0.4503	0.4266	0.0037	0.0496		1.1305	0.7218	1.0383		100	100	100		Lipid	Phosphatidylcholine (PC)	100000657	63-89-8	830	778.56
	1643			1-palmitoyl-2-palmitoleoyl-GPC (16:0/16:1)*	0.69	1.57		0.0001	0.0024	0.0137	0.0422	0.0049	0.1157	0	0.0032		1.0245	0.7108	1.6106		100	100	100		Lipid	Phosphatidylcholine (PC)	100008984		2160	732.554
	1647			1-palmitoyl-2-stearoyl-GPC (16:0/18:0)	0.89	0.76		0.602	0.2325	0.6376	0.4113	0.324	0.3976	0.5955	0.5246		1.1354	1.0051	0.862		100	100	100		Lipid	Phosphatidylcholine (PC)	100008921	59403-51-9	2653	762.601
	1651			1-palmitoyl-2-oleoyl-GPC (16:0/18:1)	0.81	0.97		0.1087	0.0925	0.0535	0.0948	0.7682	0.5153	0.0907	0.2233		1.0688	0.8637	1.0392		100	100	100		Lipid	Phosphatidylcholine (PC)	1539	26853-31-6;26853-31-6	2358	760.585
	1657			1-palmitoyl-2-linoleoyl-GPC (16:0/18:2)	1.53	1.28		0.0084	0.0242	0.0025	0.0173	0.0403	0.2287	0.1597	0.2781		0.7887	1.2048	1.0093		100	100	100		Lipid	Phosphatidylcholine (PC)	1537	40811-94-7	2160	758.569
	1662			1-palmitoyl-2-gamma-linolenoyl-GPC (16:0/18:3n6)*	0.7	0.89		0.2301	0.1409	0.1168	0.1565	0.8079	0.5208	0.1751	0.2835		1.2116	0.8436	1.0794		100	100	100		Lipid	Phosphatidylcholine (PC)	100009154		2034	756.554
	1685			1-palmitoyl-2-arachidonoyl-GPC (16:0/20:4n6)	0.77	0.88		0.1054	0.0914	0.0377	0.0767	0.2861	0.3868	0.2462	0.3495		1.0968	0.8455	0.9692		100	100	100		Lipid	Phosphatidylcholine (PC)	100008914	35418-58-7	2091	782.569
	1715			1-stearoyl-2-oleoyl-GPC (18:0/18:1)	0.8	0.84		0.6386	0.2398	0.3707	0.3133	0.5044	0.4367	0.8131	0.5646		1.0738	0.8547	0.9013		100	100	100		Lipid	Phosphatidylcholine (PC)	100008904	56421-10-4	2644	788.616
	1721			1-stearoyl-2-linoleoyl-GPC (18:0/18:2)*	1.71	1.22		0.0057	0.0214	0.0017	0.0139	0.1207	0.3143	0.0364	0.1457		0.7772	1.3253	0.9506		100	100	100		Lipid	Phosphatidylcholine (PC)	100008980		2380	786.601
	1724			1,2-dioleoyl-GPC (18:1/18:1)		1.07	0.93		0.5421	0.2192	0.4972	0.3702	0.679	0.494	0.2829	0.3748		1.0365	1.1142	0.9632		100	100	100		Lipid	Phosphatidylcholine (PC)	100008905	4235-95-4	2346	786.601
	1727			1-oleoyl-2-linoleoyl-GPC (18:1/18:2)*	1.28	1.04		0.172	0.1198	0.0855	0.1253	0.7869	0.5201	0.1362	0.2727		0.8986	1.1487	0.931		100	100	100		Lipid	Phosphatidylcholine (PC)	100008981		2165	784.585
	1729			1,2-dilinoleoyl-GPC (18:2/18:2)	2.11	1.22		0.0287	0.0464	0.0099	0.0352	0.3188	0.3967	0.0663	0.1905		0.7932	1.6742	0.969		100	100	100		Lipid	Phosphatidylcholine (PC)	100008903	998-06-1	2006	782.569
	1737			1-stearoyl-2-arachidonoyl-GPC (18:0/20:4)	0.78	0.84		0.2758	0.1541	0.1284	0.1684	0.2498	0.376	0.6792	0.5437		1.0976	0.8513	0.9174		100	100	100		Lipid	Phosphatidylcholine (PC)	100001869	35418-59-8	2300	810.601
	1745			1-linoleoyl-2-arachidonoyl-GPC (18:2/20:4n6)*	0.8	0.94		0.5697	0.2256	0.3111	0.28	0.7589	0.511	0.4716	0.4771		1.1386	0.913	1.068		100	100	100		Lipid	Phosphatidylcholine (PC)	100009131		1969	806.569
	1769		Phosphatidylethanolamine (PE)	1-palmitoyl-2-oleoyl-GPE (16:0/18:1)	0.65	0.89		0.1148	0.0955	0.0515	0.0939	0.6638	0.4917	0.1117	0.2417		1.1492	0.7484	1.0253		100	100	100		Lipid	Phosphatidylethanolamine (PE)	1526	26662-94-2	2509	718.538
	1770			1-palmitoyl-2-linoleoyl-GPE (16:0/18:2)	1.65	1.7		0.0464	0.0625	0.0421	0.081	0.0233	0.2125	0.7522	0.5589		0.7232	1.1959	1.2324		100	100	100		Lipid	Phosphatidylethanolamine (PE)	100001870		2275	716.522
	1779			1-palmitoyl-2-arachidonoyl-GPE (16:0/20:4)*	0.59	0.82		0.0617	0.0707	0.0225	0.0577	0.3931	0.4096	0.1088	0.2417		1.3175	0.7734	1.0867		100	100	100		Lipid	Phosphatidylethanolamine (PE)	100008990		2198	740.522
	1784			1-stearoyl-2-oleoyl-GPE (18:0/18:1)	0.93	0.87		0.9452	0.2989	0.8951	0.4906	0.7438	0.5068	0.845	0.5785		1.1127	1.0375	0.964		100	100	100		Lipid	Phosphatidylethanolamine (PE)	100001856		2858	746.569
	1790			1-stearoyl-2-linoleoyl-GPE (18:0/18:2)*	1.67	1.21		0.0469	0.0625	0.0154	0.045	0.2141	0.3684	0.1565	0.2778		0.8023	1.3398	0.9735		100	100	100		Lipid	Phosphatidylethanolamine (PE)	100008976		2522	744.554
	1792			1,2-dioleoyl-GPE (18:1/18:1)		0.56	0.9		0.0926	0.0862	0.0395	0.0788	0.5991	0.4622	0.1021	0.2358		1.4512	0.8089	1.3015		100	100	100		Lipid	Phosphatidylethanolamine (PE)	100008906	2004-05-01	2485	744.554
	1794			1-oleoyl-2-linoleoyl-GPE (18:1/18:2)*	1.74	2.01		0.176	0.1213	0.1604	0.1904	0.0807	0.2851	0.6883	0.5458		0.8389	1.4598	1.6822		80	100	80		Lipid	Phosphatidylethanolamine (PE)	100009078		2270	742.538
	1803			1-stearoyl-2-arachidonoyl-GPE (18:0/20:4)	0.8	0.95		0.4733	0.2063	0.246	0.2488	0.7486	0.5072	0.3901	0.4459		1.033	0.8239	0.9779		100	100	100		Lipid	Phosphatidylethanolamine (PE)	100008977		2424	768.554
	1804			1-oleoyl-2-arachidonoyl-GPE (18:1/20:4)*	0.61	0.96		0.0432	0.0601	0.0227	0.0578	0.7905	0.5201	0.0373	0.1462		1.149	0.6954	1.0977		100	100	100		Lipid	Phosphatidylethanolamine (PE)	100009219		2200	766.538
	1811			1-linoleoyl-2-arachidonoyl-GPE (18:2/20:4)*	0.71	1.02		0.1429	0.1079	0.0965	0.1357	0.9198	0.5525	0.0809	0.2099		1.1007	0.7772	1.118		100	100	100		Lipid	Phosphatidylethanolamine (PE)	100009222		2030	764.522
	1831		Phosphatidylserine (PS)	1-palmitoyl-2-oleoyl-GPS (16:0/18:1)	0.54	0.84		0.1099	0.0931	0.0418	0.081	0.4346	0.4226	0.1672	0.2822		1.5908	0.8664	1.3442		100	100	100		Lipid	Phosphatidylserine (PS)	1531	40290-44-6	2660	762.528
	1836			1-stearoyl-2-oleoyl-GPS (18:0/18:1)	0.88	1.05		0.383	0.1874	0.3898	0.3259	0.6018	0.4622	0.1788	0.2875		1.0268	0.9047	1.0737		100	100	100		Lipid	Phosphatidylserine (PS)	100000639		901	788.545
	1838			1-stearoyl-2-linoleoyl-GPS (18:0/18:2)	1.14	1.02		0.7599	0.2607	0.4805	0.3638	0.8369	0.5282	0.614	0.5297		1.0706	1.2232	1.0926		100	100	100		Lipid	Phosphatidylserine (PS)	100000642	322647-11-0	2689	788.544
	1842			1-stearoyl-2-arachidonoyl-GPS (18:0/20:4)	0.61	0.81		0.0122	0.0281	0.0037	0.0202	0.1437	0.3317	0.0648	0.189		1.4067	0.8546	1.141		100	100	100		Lipid	Phosphatidylserine (PS)	100001872		888	810.529
	1852		Phosphatidylglycerol (PG)	1-palmitoyl-2-oleoyl-GPG (16:0/18:1)	0.85	0.92		0.5695	0.2256	0.2988	0.2739	0.616	0.4676	0.5785	0.517		1.1689	0.9901	1.0706		100	100	100		Lipid	Phosphatidylglycerol (PG)	100000641		745	747.519
	1873		Phosphatidylinositol (PI)	1-palmitoyl-2-arachidonoyl-GPI (16:0/20:4)*	0.49	0.74		0.09	0.0854	0.0317	0.0691	0.2948	0.3897	0.2067	0.3126		1.5969	0.7833	1.188		100	100	100		Lipid	Phosphatidylinositol (PI)	100008993		892	857.519
	1897			1-stearoyl-2-arachidonoyl-GPI (18:0/20:4)	0.68	0.77		0.575	0.2268	0.3149	0.2813	0.4764	0.4291	0.759	0.5589		1.4148	0.9593	1.0908		100	100	100		Lipid	Phosphatidylinositol (PI)	100000616	383907-33-3	870	885.549
	1900			1-oleoyl-2-arachidonoyl-GPI (18:1/20:4) *	0.57	0.87		0.1024	0.0902	0.0437	0.0825	0.6014	0.4622	0.1116	0.2417		1.3685	0.7751	1.1846		100	100	100		Lipid	Phosphatidylinositol (PI)	100010951		922	883.534
	1919		Lysophospholipid	1-palmitoyl-GPC (16:0)		0.85	1.03		0.4155	0.1914	0.3192	0.2827	0.7988	0.5201	0.2181	0.324		0.9931	0.8471	1.0226		100	100	100		Lipid	Lysophospholipid	100001263	17364-16-8	1525	496.34
	1920			2-palmitoyl-GPC (16:0)*		0.65	0.69		0.0919	0.086	0.0429	0.082	0.0852	0.2921	0.7047	0.5458		1.4275	0.925	0.9885		100	100	100		Lipid	Lysophospholipid	100001562		6215	570.341
	1921			1-palmitoleoyl-GPC (16:1)*		0.47	1		0.0296	0.0474	0.0188	0.0516	0.9448	0.5577	0.0214	0.1152		1.1864	0.5588	1.183		100	100	100		Lipid	Lysophospholipid	100001511		1450	494.324
	1926			1-stearoyl-GPC (18:0)		0.81	0.85		0.2819	0.1561	0.1296	0.169	0.264	0.376	0.6569	0.5382		1.1034	0.8902	0.9432		100	100	100		Lipid	Lysophospholipid	100001271	19420-57-6	1606	524.371
	1928			1-oleoyl-GPC (18:1)		0.71	0.88		0.3583	0.1822	0.164	0.1925	0.5817	0.4622	0.3775	0.4384		1.2046	0.8553	1.0635		100	100	100		Lipid	Lysophospholipid	100001272	19420-56-5	1540	522.355
	1931			1-linoleoyl-GPC (18:2)		0.9	0.79		0.6588	0.244	0.8504	0.4787	0.394	0.4096	0.5025	0.4878		1.2245	1.1045	0.9624		100	100	100		Lipid	Lysophospholipid	100001395		1465	520.34
	1947			1-arachidonoyl-GPC (20:4n6)*		0.46	0.51		0.0077	0.0242	0.0039	0.0206	0.0091	0.1318	0.6578	0.5382		1.6199	0.75	0.8274		100	100	100		Lipid	Lysophospholipid	100001551		6074	618.341
	1963			1-palmitoyl-GPE (16:0)		1.11	1.17		0.6624	0.2448	0.6693	0.4214	0.3742	0.4086	0.6363	0.532		0.9142	1.0186	1.0724		100	100	100		Lipid	Lysophospholipid	100001567	53862-35-4	1544	454.293
	1968			1-stearoyl-GPE (18:0)		0.9	1.06		0.6425	0.2401	0.5194	0.3752	0.7943	0.5201	0.3705	0.4335		1.0587	0.9509	1.1265		100	100	100		Lipid	Lysophospholipid	100001461	69747-55-3	1626	482.324
	1969			2-stearoyl-GPE (18:0)*		0.57	0.66		0.2329	0.1409	0.1065	0.1458	0.2152	0.3684	0.6701	0.541		1.4266	0.8134	0.9353		100	100	100		Lipid	Lysophospholipid	100003901		6350	480.31
	1970			1-oleoyl-GPE (18:1)		0.65	1.01		0.0519	0.0649	0.0343	0.0721	0.9891	0.5668	0.0334	0.1394		1.2055	0.7819	1.2206		100	100	100		Lipid	Lysophospholipid	100001569	89576-29-4	1554	480.308
	1972			1-linoleoyl-GPE (18:2)*		1.74	1.12		0.0146	0.0314	0.0058	0.0254	0.4547	0.4288	0.0245	0.1183		0.8242	1.4345	0.9242		100	100	100		Lipid	Lysophospholipid	100001570		1482	478.293
	1979			1-arachidonoyl-GPE (20:4n6)*		0.46	0.56		0.0082	0.0242	0.0038	0.0202	0.0113	0.14	0.5634	0.5108		1.8032	0.834	1.0023		100	100	100		Lipid	Lysophospholipid	100001571		5874	500.278
	1987			1-stearoyl-GPS (18:0)*		0.78	1.3		0.3598	0.1822	0.5234	0.3755	0.4215	0.4206	0.1621	0.2799		1.1849	0.9294	1.539		100	80	100		Lipid	Lysophospholipid	100004327		1264	524.299
	1999			1-palmitoyl-GPI (16:0)		0.72	0.71		0.3375	0.1761	0.2128	0.2242	0.2	0.3684	0.9685	0.6176		1.0058	0.723	0.7153		40	20	40		Lipid	Lysophospholipid	100001655		5564	571.289
	2002			1-stearoyl-GPI (18:0)		0.88	0.76		0.8921	0.2885	0.6876	0.4269	0.6822	0.494	0.9941	0.6219		1.3066	1.1434	0.995		100	100	100		Lipid	Lysophospholipid	100000656	796963-93-4	5794.3	599.32
	2107		Plasmalogen	1-(1-enyl-palmitoyl)-2-arachidonoyl-GPE (P-16:0/20:4)*	0.53	0.77		0.0166	0.0333	0.005	0.0233	0.1197	0.3143	0.1047	0.2403		1.2505	0.6686	0.958		100	100	100		Lipid	Plasmalogen	100009002		754	722.513
	2119			1-(1-enyl-stearoyl)-2-arachidonoyl-GPE (P-18:0/20:4)*	0.87	1.01		0.5298	0.2171	0.3446	0.2985	0.9716	0.5649	0.3277	0.413		1.0689	0.9255	1.0761		100	100	100		Lipid	Plasmalogen	100008999		753	750.544
	2131		Lysoplasmalogen	1-(1-enyl-palmitoyl)-GPC (P-16:0)*	0.64	0.83		0.7023	0.2506	0.4232	0.3393	0.5668	0.4562	0.8143	0.5646		1.3672	0.8691	1.1333		80	40	80		Lipid	Lysoplasmalogen	100002875		6300	554.346
	2132			1-(1-enyl-palmitoyl)-GPE (P-16:0)*	0.47	0.91		0.0016	0.0102	0.0009	0.0088	0.6865	0.4942	0.0019	0.0329		1.3173	0.6139	1.1937		100	100	100		Lipid	Lysoplasmalogen	100003000		900	436.283
	2134			1-(1-enyl-oleoyl)-GPE (P-18:1)*	0.75	1.11		0.1829	0.1236	0.2401	0.2452	0.4832	0.43	0.0737	0.2037		1.171	0.8777	1.2988		100	100	100		Lipid	Lysoplasmalogen	100005372		894	462.299
	2136			1-(1-enyl-stearoyl)-GPE (P-18:0)*	1.15	1.29		0.2693	0.1519	0.3979	0.3288	0.1125	0.3116	0.4197	0.461		0.8262	0.952	1.0658		100	100	100		Lipid	Lysoplasmalogen	100003001		890	464.315
	2139		Glycerolipid Metabolism	glycerol		1.19	0.95		0.2268	0.1405	0.1849	0.2101	0.7567	0.511	0.1104	0.2417		0.9526	1.1291	0.9024		100	100	100		Lipid	Glycerolipid Metabolism	1254	56-81-5	758	91.0401
	2140			glycerol 3-phosphate		0.88	1		0.8269	0.2726	0.6071	0.404	0.9845	0.5652	0.5939	0.5246		1.0317	0.9047	1.031		100	100	100		Lipid	Glycerolipid Metabolism	100000258	29849-82-9	580	173.021
	2145			glycerophosphoglycerol		1.14	0.84		0.1611	0.1148	0.3656	0.3115	0.2834	0.3868	0.0614	0.1864		1.0248	1.1637	0.8601		100	100	100		Lipid	Glycerolipid Metabolism	100001619		2430	245.043
	2191		Diacylglycerol	palmitoyl-oleoyl-glycerol (16:0/18:1) [2]*																0	0	0		Lipid	Diacylglycerol	100010917		3695	612.556
	2192			palmitoyl-linoleoyl-glycerol (16:0/18:2) [1]*	0.69	0.64		0.108	0.0925	0.1046	0.1438	0.0488	0.2469	0.6698	0.541		1	0.6937	0.6405		80	80	20		Lipid	Diacylglycerol	100009052		3080	610.541
	2193			palmitoyl-linoleoyl-glycerol (16:0/18:2) [2]*	0.92	0.81		0.7869	0.263	0.7093	0.4344	0.4983	0.4358	0.757	0.5589		1.1216	1.0263	0.913		100	100	100		Lipid	Diacylglycerol	100009055		3197	610.541
	2198			palmitoyl-dihomo-linolenoyl-glycerol (16:0/20:3n3 or 6) [2]*	0.73	0.64		0.389	0.1884	0.3101	0.28	0.1984	0.3684	0.7681	0.561		1.2251	0.8961	0.7824		100	80	40		Lipid	Diacylglycerol	100010915		3265	636.556
	2199			palmitoyl-arachidonoyl-glycerol (16:0/20:4) [1]*	0.5	0.6		0.0568	0.067	0.0254	0.0609	0.0602	0.2469	0.6427	0.532		1.5008	0.7547	0.8949		100	100	100		Lipid	Diacylglycerol	100010924		2916	634.541
	2200			palmitoyl-arachidonoyl-glycerol (16:0/20:4) [2]*	0.59	0.69		0.1522	0.111	0.0657	0.1058	0.1586	0.335	0.6115	0.5297		1.3674	0.8088	0.9473		100	100	100		Lipid	Diacylglycerol	100010925		3015	634.541
	2202			palmitoyl-docosahexaenoyl-glycerol (16:0/22:6) [1]*	0.58	0.6		0.1193	0.0976	0.0581	0.1	0.1006	0.3044	0.7574	0.5589		1.5093	0.8689	0.913		100	100	100		Lipid	Diacylglycerol	100015618		2749	658.541
	2205			stearoyl-linoleoyl-glycerol (18:0/18:2) [2]*	1.18	0.69		0.3856	0.1877	0.8844	0.4895	0.2671	0.3789	0.214	0.3207		0.9172	1.0782	0.6295		80	80	40		Lipid	Diacylglycerol	100010921		3762	638.572
	2215			linoleoyl-linoleoyl-glycerol (18:2/18:2) [1]*	1.15	0.5		0.0547	0.0659	0.8196	0.4679	0.0446	0.2375	0.0292	0.1266		1.193	1.3691	0.6018		100	100	100		Lipid	Diacylglycerol	100010941		2689	634.541
	2221			stearoyl-arachidonoyl-glycerol (18:0/20:4) [1]*	0.75	0.65		0.2321	0.1409	0.2918	0.2707	0.0964	0.3033	0.4966	0.4878		1.3589	1.013	0.8795		100	100	100		Lipid	Diacylglycerol	100010949		3404	662.572
	2222			stearoyl-arachidonoyl-glycerol (18:0/20:4) [2]*	0.89	0.72		0.3774	0.1854	0.5897	0.3959	0.1749	0.348	0.3921	0.4459		1.1671	1.0395	0.8373		100	100	100		Lipid	Diacylglycerol	100010950		3522	662.572
	2224			oleoyl-arachidonoyl-glycerol (18:1/20:4) [2]*	0.81	0.87		0.5955	0.231	0.3389	0.2968	0.4627	0.4291	0.8164	0.5646		1.1907	0.9608	1.0324		100	100	100		Lipid	Diacylglycerol	100010937		2990	660.556
	2225			linoleoyl-arachidonoyl-glycerol (18:2/20:4) [1]*	0.77	0.58		0.1845	0.1236	0.22	0.2291	0.0762	0.2836	0.5304	0.4963		1.589	1.2216	0.9281		100	100	80		Lipid	Diacylglycerol	100010922		2566	658.541
	2226			linoleoyl-arachidonoyl-glycerol (18:2/20:4) [2]*	0.82	0.46		0.0076	0.0242	0.2634	0.2589	0.0026	0.1157	0.0224	0.117		1.4749	1.2125	0.6815		100	100	80		Lipid	Diacylglycerol	100010923		2624	658.541
	2227			stearoyl-docosahexaenoyl-glycerol (18:0/22:6) [1]*	0.61	0.48		0.1794	0.1219	0.1894	0.2116	0.0771	0.2836	0.5977	0.5246		1.511	0.923	0.728		100	100	80		Lipid	Diacylglycerol	100015616		3156	686.572
	2228			stearoyl-docosahexaenoyl-glycerol (18:0/22:6) [2]*	0.76	0.56		0.2532	0.1467	0.3065	0.28	0.107	0.3113	0.513	0.4906		1.2809	0.9679	0.7201		100	80	80		Lipid	Diacylglycerol	100015617		3256	686.572
	2252		Sphingolipid Metabolism	sphinganine		1.01	0.95		0.9468	0.2989	0.9556	0.5095	0.8036	0.5201	0.7611	0.5591		1.1315	1.1476	1.0696		100	80	100		Lipid	Sphingolipid Metabolism	313	3102-56-5	1413	302.305
	2267			palmitoyl dihydrosphingomyelin (d18:0/16:0)*	0.96	0.97		0.994	0.3103	0.9153	0.4956	0.9458	0.5577	0.9694	0.6176		0.984	0.949	0.9592		100	100	100		Lipid	Sphingolipid Metabolism	100008954		2290	705.591
	2269			palmitoyl sphingomyelin (d18:1/16:0)	0.92	0.9		0.5801	0.2278	0.4067	0.3295	0.3473	0.4007	0.9078	0.6003		1.0296	0.9435	0.93		100	100	100		Lipid	Sphingolipid Metabolism	100002107	6254-89-3	2168	703.575
	2270			stearoyl sphingomyelin (d18:1/18:0)	0.85	0.89		0.4142	0.1913	0.2056	0.2207	0.3591	0.4054	0.7071	0.5458		1.0252	0.8756	0.9173		100	100	100		Lipid	Sphingolipid Metabolism	1538	85187-10-6;85187-10-6	2400	731.606
	2271			behenoyl sphingomyelin (d18:1/22:0)*	1.16	1.18		0.5946	0.231	0.4035	0.3289	0.3682	0.4067	0.9461	0.613		0.8361	0.9665	0.9852		100	100	100		Lipid	Sphingolipid Metabolism	100006294		3083	787.669
	2272			tricosanoyl sphingomyelin (d18:1/23:0)*	1.24	1.23		0.4975	0.211	0.2828	0.2704	0.3537	0.4028	0.8757	0.5891		0.8167	1.0155	1.0016		100	100	100		Lipid	Sphingolipid Metabolism	100008955		3200	801.684
	2273			lignoceroyl sphingomyelin (d18:1/24:0)	0.86	1.02		0.7256	0.2562	0.5589	0.3848	0.8666	0.5358	0.4545	0.4716		0.9595	0.8267	0.9792		100	100	100		Lipid	Sphingolipid Metabolism	100006298	60037-60-7	3437	815.7
	2275			sphingomyelin (d18:1/14:0, d16:1/16:0)*	0.5	0.72		0.0349	0.0523	0.0111	0.0368	0.1833	0.3545	0.139	0.2728		1.3364	0.6658	0.9621		100	100	100		Lipid	Sphingolipid Metabolism	100004328		1998	675.544
	2276			sphingomyelin (d18:2/14:0, d18:1/14:1)*	0.38	0.8		0.0276	0.0461	0.01	0.0352	0.3779	0.4096	0.0537	0.1763		1.4904	0.5678	1.185		100	80	80		Lipid	Sphingolipid Metabolism	100005985		1860	673.528
	2277			sphingomyelin (d17:1/16:0, d18:1/15:0, d16:1/17:0)*	0.65	0.73		0.2208	0.1377	0.0974	0.1364	0.2215	0.3694	0.6206	0.5297		1.2859	0.8305	0.9364		100	100	100		Lipid	Sphingolipid Metabolism	100006314	121999-58-4	2082	689.559
	2278			sphingomyelin (d18:2/16:0, d18:1/16:1)*	1.29	1.2		0.5569	0.2224	0.3085	0.28	0.4369	0.4228	0.7998	0.5646		0.834	1.0768	1.0034		100	100	100		Lipid	Sphingolipid Metabolism	100004329		2002	701.559
	2279			sphingomyelin (d18:1/17:0, d17:1/18:0, d19:1/16:0)	1.06	0.8		0.3841	0.1875	0.7928	0.4603	0.2966	0.3897	0.1989	0.3084		1.1749	1.242	0.9365		100	100	100		Lipid	Sphingolipid Metabolism	100008920	121999-64-2	2312	717.591
	2280			sphingomyelin (d18:1/18:1, d18:2/18:0)	1.14	1.03		0.6115	0.2332	0.3693	0.313	0.9023	0.547	0.4352	0.4678		0.9223	1.047	0.9463		100	100	100		Lipid	Sphingolipid Metabolism	100002106	108392-10-5	2167	729.591
	2281			sphingomyelin (d18:1/20:0, d16:1/22:0)*	0.84	1		0.7664	0.2608	0.5589	0.3848	0.9456	0.5577	0.515	0.4906		0.953	0.804	0.9529		100	100	100		Lipid	Sphingolipid Metabolism	100006290		2685	759.638
	2282			sphingomyelin (d18:1/20:1, d18:2/20:0)*	1.22	1.26		0.2798	0.1554	0.1801	0.2061	0.1615	0.3363	0.9462	0.613		0.8345	1.0205	1.0507		100	100	100		Lipid	Sphingolipid Metabolism	100006292	222403-67-0	2383	757.622
	2283			sphingomyelin (d18:1/21:0, d17:1/22:0, d16:1/23:0)*	1.24	1.19		0.719	0.2548	0.4633	0.356	0.5225	0.4405	0.9229	0.6041		0.8167	1.0121	0.9725		100	100	100		Lipid	Sphingolipid Metabolism	100009025		2793	773.653
	2284			sphingomyelin (d18:1/22:1, d18:2/22:0, d16:1/24:1)*	1.1	1.14		0.9058	0.2912	0.7517	0.4473	0.676	0.4937	0.9185	0.6041		0.9009	0.9908	1.0286		100	100	100		Lipid	Sphingolipid Metabolism	100006295		2666	785.653
	2285			sphingomyelin (d18:2/23:0, d18:1/23:1, d17:1/24:1)*	1.36	1.19		0.5559	0.2224	0.289	0.2707	0.5592	0.4534	0.6202	0.5297		0.9105	1.2348	1.0865		100	100	100		Lipid	Sphingolipid Metabolism	100008956		2845	799.669
	2286			sphingomyelin (d18:1/24:1, d18:2/24:0)*	0.76	0.8		0.5216	0.2168	0.2833	0.2704	0.4104	0.4142	0.7915	0.5646		1.1183	0.8447	0.8993		100	100	100		Lipid	Sphingolipid Metabolism	100005986	94359-13-4	3033	813.684
	2287			sphingomyelin (d18:2/24:1, d18:1/24:2)*	0.81	0.74		0.6851	0.2489	0.5109	0.3743	0.4228	0.4206	0.8814	0.5891		1.0584	0.8591	0.7871		100	100	100		Lipid	Sphingolipid Metabolism	100008957		2635	811.669
	2290			sphingosine		1.07	1.12		0.7604	0.2607	0.6406	0.4116	0.4748	0.4291	0.8001	0.5646		0.9763	1.0474	1.0971		100	100	100		Lipid	Sphingolipid Metabolism	297	123-78-4	1393	300.29
	2294			sphingomyelin (d18:2/23:1)*		0.85	0.71		0.6818	0.2489	0.6148	0.404	0.3934	0.4096	0.7189	0.5495		1.1658	0.9932	0.8253		100	100	100		Lipid	Sphingolipid Metabolism	100015791		2315	797.653
	2295			sphingomyelin (d18:2/21:0, d16:2/23:0)*	1.54	1.36		0.4173	0.1918	0.2131	0.2242	0.339	0.4005	0.755	0.5589		0.7406	1.1421	1.0066		100	100	100		Lipid	Sphingolipid Metabolism	100015790		2330	771.637
	2297			sphingomyelin (d18:2/24:2)*		1.02	0.76		0.4097	0.1906	0.9957	0.516	0.2538	0.376	0.2518	0.3522		1.1385	1.1623	0.8654		100	100	100		Lipid	Sphingolipid Metabolism	100015789		2215	809.653
	2301			sphingomyelin (d18:1/22:2, d18:2/22:1, d16:1/24:2)*	0.58	0.62		0.0261	0.0441	0.0124	0.0401	0.0284	0.2283	0.6625	0.5395		1.3902	0.8091	0.8557		100	100	100		Lipid	Sphingolipid Metabolism	100006296		2209	783.637
	2303			sphingomyelin (d18:0/18:0, d19:0/17:0)*	1.28	1.14		0.5774	0.2272	0.3099	0.28	0.5155	0.4395	0.7032	0.5458		0.8753	1.1215	0.9975		100	100	100		Lipid	Sphingolipid Metabolism	100009027		2362	733.622
	2305			sphingomyelin (d18:2/18:1)*		1.07	0.9		0.8742	0.2852	0.7181	0.438	0.8958	0.544	0.6238	0.5297		1.0674	1.1373	0.9642		100	100	100		Lipid	Sphingolipid Metabolism	100015788		1904	727.575
	2306			sphingomyelin (d18:1/19:0, d19:1/18:0)*	1.05	1.05		0.9427	0.2989	0.8405	0.4748	0.7382	0.5053	0.8938	0.5952		0.9122	0.9551	0.9608		100	100	100		Lipid	Sphingolipid Metabolism	100015787		2330	745.622
	2311			sphingadienine*		1.67	1.72		0.1501	0.1099	0.0723	0.1128	0.1261	0.3209	0.7497	0.5589		0.7989	1.3336	1.3755		100	100	100		Lipid	Sphingolipid Metabolism	100015643	25696-03-1	1350	298.274
	2351		Ceramides	N-palmitoyl-sphingosine (d18:1/16:0)	0.68	1.02		0.0567	0.067	0.0532	0.0948	0.7197	0.5023	0.0273	0.1264		1.1538	0.787	1.1789		100	100	100		Lipid	Ceramides	1518	24696-26-2	2893	538.519
	2353			N-stearoyl-sphingosine (d18:1/18:0)*	0.68	0.92		0.1478	0.1091	0.0785	0.1188	0.856	0.5348	0.1078	0.2417		1.2284	0.834	1.1267		100	100	100		Lipid	Ceramides	1547	104404-17-3	3392	566.551
	2354			N-stearoyl-sphingadienine (d18:2/18:0)*	0.83	1.09		0.6321	0.2388	0.5965	0.3996	0.6746	0.4937	0.3492	0.4252		1.1129	0.9245	1.2104		100	100	100		Lipid	Ceramides	100015632		2846	564.535
	2360			ceramide (d18:2/24:1, d18:1/24:2)*	0.78	0.83		0.7506	0.2601	0.4718	0.3608	0.6023	0.4622	0.8389	0.576		1.1609	0.9098	0.9678		100	100	100		Lipid	Ceramides	100015744		3858	646.613
	2361			glycosyl-N-palmitoyl-sphingosine (d18:1/16:0)	0.78	0.81		0.7935	0.263	0.5083	0.3743	0.6882	0.4942	0.7912	0.5646		1.1021	0.8586	0.8961		100	100	100		Lipid	Ceramides	100009272		2623	700.572
	2379			eicosanoylsphingosine (d20:1)*																	0	0	0		Lipid	Ceramides	100015870		1443	328.321
	2384		Mevalonate Metabolism	3-hydroxy-3-methylglutarate		7.23	2.8		0.0004	0.0045	0.0001	0.0027	0.0189	0.1894	0.0133	0.0887		0.4568	3.3025	1.2769		100	100	100		Lipid	Mevalonate Metabolism	112	503-49-1	2850	161.046
	2399		Sterol	cholesterol		0.94	0.79		0.4443	0.1998	0.6945	0.4303	0.222	0.3694	0.3931	0.4459		1.2192	1.1415	0.9588		100	100	100		Lipid	Sterol	266	57-88-5	2707	369.352
	2409			7-alpha-hydroxy-3-oxo-4-cholestenoate (7-Hoca)	0.49	0.83		0.0418	0.0586	0.0149	0.0444	0.3619	0.4054	0.0826	0.2118		1.0796	0.5294	0.9008		100	60	80		Lipid	Sterol	100001609	115538-85-7	5288.1	429.301
	2421			4-cholesten-3-one		0.75	0.87		0.2267	0.1405	0.0929	0.133	0.3033	0.3897	0.4678	0.4771		1.1427	0.856	0.9933		100	100	100		Lipid	Sterol	100002227	601-57-0	2520	385.346
	2424			campesterol		2.46	1.46		0.0014	0.01	0.0004	0.0061	0.104	0.305	0.0096	0.0725		0.6646	1.6332	0.9726		40	100	80		Lipid	Sterol	100001269	474-62-4	2873	383.367
	2493		Corticosteroids	corticosterone		0.93	1.23		0.7318	0.2569	0.7556	0.4478	0.6419	0.4799	0.4418	0.4701		0.99	0.9217	1.2149		80	80	80		Lipid	Corticosteroids	272	50-22-6	5040	345.207
	2583		Primary Bile Acid Metabolism	cholate		8.75	1.69		0.0073	0.0238	0.0026	0.0174	0.3135	0.3967	0.0183	0.1058		0.6681	5.8452	1.1261		100	100	100		Lipid	Primary Bile Acid Metabolism	136	81-25-4	5165	407.28
	2584			glycocholate		18	3.93		0.0024	0.0131	0.0007	0.0077	0.0819	0.2863	0.0217	0.1152		0.2812	5.0607	1.1053		60	100	100		Lipid	Primary Bile Acid Metabolism	342	475-31-0;863-57-0	5163	464.302
	2585			taurocholate		2.96	2.51		0.1087	0.0925	0.0421	0.081	0.1536	0.335	0.4672	0.4771		0.8193	2.4271	2.0565		100	100	100		Lipid	Primary Bile Acid Metabolism	1648	145-42-6	5150	514.284
	2586			chenodeoxycholate		2.36	0.67		0.058	0.0676	0.0772	0.1184	0.5181	0.4405	0.0233	0.1183		0.9383	2.2115	0.633		100	100	100		Lipid	Primary Bile Acid Metabolism	1123	474-24-9;474-25-9	5264	391.285
	2589			beta-muricholate		1.06	0.57		0.3106	0.1679	0.7741	0.4536	0.2454	0.376	0.1557	0.2778		1.0496	1.111	0.6026		80	100	100		Lipid	Primary Bile Acid Metabolism	100001066	2393-59-1	4794	407.28
	2590			alpha-muricholate		3.4	0.87		0.0341	0.0519	0.0567	0.0988	0.434	0.4226	0.0129	0.0887		0.625	2.1256	0.5415		80	100	80		Lipid	Primary Bile Acid Metabolism	100001280	2393-58-0	4765	407.28
	2600		Secondary Bile Acid Metabolism	deoxycholate		7.35	1.22		0.0121	0.0281	0.005	0.0233	0.4755	0.4291	0.0195	0.111		0.6766	4.9753	0.8254		100	100	100		Lipid	Secondary Bile Acid Metabolism	302	83-44-3	5294	391.285
	2624			hyodeoxycholate		0.8	0.1		0.0062	0.0221	0.6745	0.4232	0.0033	0.1157	0.0072	0.0684		2.4121	1.9398	0.2454		100	100	60		Lipid	Secondary Bile Acid Metabolism	100000777	83-49-8	5097	391.285
	2633			7-ketodeoxycholate		3.89	0.84		0.0377	0.0551	0.0312	0.0685	0.8263	0.5258	0.0207	0.1144		0.7119	2.7727	0.599		80	100	80		Lipid	Secondary Bile Acid Metabolism	100001063	911-40-0	4821	405.265
	3205	Nucleotide	Purine Metabolism, (Hypo)Xanthine/Inosine containing	inosine 5'-monophosphate (IMP)	1.13	0.66		0.3607	0.1822	0.627	0.4073	0.3524	0.4028	0.1683	0.2822		0.9317	1.0535	0.6171		100	100	100		Nucleotide	Purine Metabolism, (Hypo)Xanthine/Inosine containing	362	4691-65-0	4267.7	347.04
	3206			inosine		1.02	1.19		0.4199	0.1925	0.7394	0.4457	0.2127	0.3684	0.3484	0.4252		1.0124	1.0345	1.203		100	100	100		Nucleotide	Purine Metabolism, (Hypo)Xanthine/Inosine containing	361	58-63-9	1269	269.088
	3207			hypoxanthine		1.06	1.54		0.074	0.0776	0.4592	0.3546	0.0283	0.2283	0.1097	0.2417		0.8724	0.9237	1.3473		100	100	100		Nucleotide	Purine Metabolism, (Hypo)Xanthine/Inosine containing	171	68-94-0	1515.8	135.031
	3208			xanthine		1.17	1.4		0.075	0.0776	0.1896	0.2116	0.0259	0.2264	0.2721	0.3669		0.8448	0.986	1.18		100	100	100		Nucleotide	Purine Metabolism, (Hypo)Xanthine/Inosine containing	1004	69-89-6	2023	151.026
	3210			xanthosine		1.35	1.12		0.4565	0.2023	0.2213	0.2297	0.4762	0.4291	0.5894	0.523		0.8723	1.1818	0.9792		100	100	100		Nucleotide	Purine Metabolism, (Hypo)Xanthine/Inosine containing	100000299	146-80-5	1075	283.068
	3213			N1-methylinosine		1.57	2.67		0.0739	0.0776	0.3373	0.2962	0.0262	0.2264	0.1505	0.2778		0.6372	1.0002	1.7017		80	80	100		Nucleotide	Purine Metabolism, (Hypo)Xanthine/Inosine containing	100001409	20245-33-4	1430	283.104
	3216			urate		1.02	0.99		0.9498	0.299	0.7657	0.45	0.9506	0.5596	0.8132	0.5646		1.0075	1.0323	0.9932		100	100	100		Nucleotide	Purine Metabolism, (Hypo)Xanthine/Inosine containing	1134	69-93-2;120K5305	757.1	167.021
	3217			allantoin		1.28	1.91		0.5171	0.2168	0.5082	0.3743	0.2625	0.376	0.6303	0.5306		0.9862	1.2598	1.8829		100	100	100		Nucleotide	Purine Metabolism, (Hypo)Xanthine/Inosine containing	1002	97-59-6	1672	157.037
	3221		Purine Metabolism, Adenine containing	adenosine 5'-diphosphate (ADP)	1.64	0.85		0.0178	0.0342	0.0322	0.0696	0.4167	0.4181	0.0068	0.0684		0.9698	1.5925	0.8218		100	100	100		Nucleotide	Purine Metabolism, Adenine containing	208	20398-34-9	4393	426.022
	3222			adenosine 5'-monophosphate (AMP)	1.13	0.4		0.072	0.0768	0.5248	0.3757	0.093	0.3027	0.029	0.1266		1.4276	1.6094	0.572		100	100	100		Nucleotide	Purine Metabolism, Adenine containing	209	149022-20-8	1013	348.07
	3223			adenosine 3'-monophosphate (3'-AMP)	0.18	0.38		0.0003	0.0037	0.0001	0.002	0.0082	0.1287	0.0158	0.0973		3.1215	0.5631	1.1893		100	100	100		Nucleotide	Purine Metabolism, Adenine containing	100001449	84-21-9	1245	346.056
	3224			adenosine 2'-monophosphate (2'-AMP)	0.79	1.09		0.9184	0.294	0.7154	0.4372	0.7386	0.5053	0.9751	0.6187		1.1013	0.8744	1.1952		40	100	80		Nucleotide	Purine Metabolism, Adenine containing	100001694	130-49-4	1497.7	346.056
	3226			adenosine-2',3'-cyclic monophosphate	0.18	0.17		0.006	0.0217	0.006	0.0254	0.0035	0.1157	0.7778	0.5639		3.9644	0.7285	0.6698		100	80	60		Nucleotide	Purine Metabolism, Adenine containing	72	37063-35-7	1793	328.045
	3229			adenosine		0.39	0.26		0.0987	0.0896	0.2867	0.2707	0.035	0.2283	0.2312	0.3333		3.239	1.2616	0.8378		100	100	100		Nucleotide	Purine Metabolism, Adenine containing	798	58-61-7	2169	268.104
	3230			adenine		0.85	0.74		0.6734	0.2474	0.6244	0.4073	0.3847	0.4096	0.6963	0.5458		1.1273	0.9617	0.8311		100	100	100		Nucleotide	Purine Metabolism, Adenine containing	880	73-24-5	2221	136.062
	3235			N1-methyladenosine		1.33	1.85		0.7663	0.2608	0.7555	0.4478	0.4761	0.4291	0.6841	0.5458		0.734	0.9782	1.3582		80	80	100		Nucleotide	Purine Metabolism, Adenine containing	1242	15763-06-1	2120	282.12
	3245			N6-carbamoylthreonyladenosine	0.67	1.12		0.3197	0.172	0.2036	0.2201	0.9577	0.5619	0.1872	0.2966		1.277	0.8493	1.4342		100	100	100		Nucleotide	Purine Metabolism, Adenine containing	100001415	24719-82-2	2164	411.127
	3254			N6-succinyladenosine		3.14	1.52		0.0314	0.0497	0.0113	0.0368	0.3697	0.4067	0.062	0.1866		0.365	1.1454	0.5545		40	80	60		Nucleotide	Purine Metabolism, Adenine containing	100001664	4542-23-8	980	382.1
	3257		Purine Metabolism, Guanine containing	guanosine 5'- monophosphate (5'-GMP)	1.15	0.35		0.1964	0.1287	0.409	0.3302	0.3039	0.3897	0.0776	0.2063		1.3428	1.5397	0.4694		100	100	100		Nucleotide	Purine Metabolism, Guanine containing	347	1950-12-09	800	364.065
	3260			guanosine-2',3'-cyclic monophosphate	0.34	0.47		0.0638	0.0707	0.0243	0.0597	0.0969	0.3033	0.4531	0.4716		2.1599	0.7306	1.0096		100	60	60		Nucleotide	Purine Metabolism, Guanine containing	74	15718-49-7	1480	344.04
	3262			guanosine		0.99	1.34		0.2659	0.1508	0.7438	0.4467	0.1291	0.322	0.2196	0.324		0.9253	0.9138	1.2421		100	100	100		Nucleotide	Purine Metabolism, Guanine containing	1099	118-00-3	1662	282.084
	3263			guanine		1.23	1.59		0.0578	0.0676	0.2358	0.2424	0.0193	0.1894	0.1724	0.2835		0.8537	1.0498	1.3613		100	100	100		Nucleotide	Purine Metabolism, Guanine containing	172	73-40-5	2032	152.057
	3265			7-methylguanine		1.12	2.32		0.2835	0.1561	0.7822	0.4567	0.1421	0.3317	0.2219	0.3259		0.8802	0.9888	2.0433		100	100	100		Nucleotide	Purine Metabolism, Guanine containing	100001456	578-76-7	2175	166.072
	3271			N2,N2-dimethylguanosine		1.37	1.75		0.6235	0.2365	0.5708	0.3891	0.3436	0.4005	0.6939	0.5458		0.7964	1.0899	1.3949		80	100	100		Nucleotide	Purine Metabolism, Guanine containing	100001412	2140-67-2	2210	312.13
	3282		Pyrimidine Metabolism, Orotate containing	dihydroorotate		0.85	0.61		0.356	0.1817	0.3808	0.32	0.1622	0.3363	0.5732	0.5136		1.2841	1.0855	0.7811		100	100	100		Nucleotide	Pyrimidine Metabolism, Orotate containing	923	155-54-4	1910	157.025
	3283			orotate		1.15	1.61		0.699	0.25	0.8222	0.4679	0.4218	0.4206	0.5583	0.5074		0.9446	1.0897	1.5246		100	100	100		Nucleotide	Pyrimidine Metabolism, Orotate containing	445	50887-69-9	1638.1	155.01
	3285			orotidine		1.14	0.86		0.5192	0.2168	0.7514	0.4473	0.4295	0.4223	0.2758	0.3693		1.1341	1.2891	0.9753		100	100	100		Nucleotide	Pyrimidine Metabolism, Orotate containing	100001416	314-50-1	2250	287.052
	3290		Pyrimidine Metabolism, Uracil containing	uridine 5'-monophosphate (UMP)	1.04	0.29		0.1158	0.0959	0.5696	0.3891	0.1324	0.3228	0.0482	0.1708		1.1771	1.2251	0.3397		80	100	100		Nucleotide	Pyrimidine Metabolism, Uracil containing	869	3387-36-8	590	325.043
	3292			uridine 3'-monophosphate (3'-UMP)	0.44	1.02		0.0028	0.0133	0.0029	0.018	0.7837	0.5201	0.0018	0.0329		1.0851	0.4804	1.1036		100	100	100		Nucleotide	Pyrimidine Metabolism, Uracil containing	106	35170-0-7;35170-03-7	750	323.029
	3294			uridine-2',3'-cyclic monophosphate	0.33	0.58		0.012	0.0281	0.0036	0.0202	0.1565	0.335	0.0586	0.1851		1.9804	0.6477	1.1512		100	80	100		Nucleotide	Pyrimidine Metabolism, Uracil containing	75	40632-52-8	1090	305.018
	3295			uridine		0.87	1.38		0.1979	0.1287	0.8172	0.4679	0.1011	0.3044	0.1497	0.2778		1.0611	0.9188	1.4674		100	100	100		Nucleotide	Pyrimidine Metabolism, Uracil containing	535	58-96-8	1100	245.077
	3296			uracil		0.79	1.3		0.3109	0.1679	0.7406	0.4457	0.2569	0.376	0.1522	0.2778		1.3637	1.0723	1.776		100	100	100		Nucleotide	Pyrimidine Metabolism, Uracil containing	825	66-22-8	1089.7	111.02
	3297			pseudouridine		1.17	1.36		0.8523	0.2795	0.7066	0.4344	0.5889	0.4622	0.868	0.5874		0.911	1.0699	1.2404		100	100	80		Nucleotide	Pyrimidine Metabolism, Uracil containing	821	1445-07-4	800	245.077
	3299			5-methyluridine (ribothymidine)	0.74	0.77		0.9182	0.294	0.9063	0.4921	0.7816	0.5201	0.6935	0.5458		1.5827	1.1735	1.2251		100	100	100		Nucleotide	Pyrimidine Metabolism, Uracil containing	100001446	1463-10-1	1778.1	257.078
	3310			2'-deoxyuridine		1.7	1.89		0.0121	0.0281	0.0161	0.0458	0.0055	0.1187	0.5721	0.5136		0.6272	1.0684	1.187		80	100	100		Nucleotide	Pyrimidine Metabolism, Uracil containing	536	951-78-0	1586	111.02
	3313			3-ureidopropionate		1.32	1.54		0.6857	0.2489	0.5178	0.3752	0.8693	0.5358	0.4204	0.461		1.0376	1.3686	1.5996		100	100	100		Nucleotide	Pyrimidine Metabolism, Uracil containing	1053	462-88-4	875	133.061
	3319		Pyrimidine Metabolism, Cytidine containing	cytidine diphosphate		1.56	1.1		0.5474	0.2209	0.2826	0.2704	0.5586	0.4534	0.6103	0.5297		0.8574	1.3394	0.9443		100	100	100		Nucleotide	Pyrimidine Metabolism, Cytidine containing	280	34393-59-4	580	402.011
	3320			cytidine 5'-monophosphate (5'-CMP)	0.96	0.46		0.0106	0.0263	0.9927	0.5157	0.0078	0.1284	0.0077	0.0684		1.3519	1.2986	0.616		100	100	100		Nucleotide	Pyrimidine Metabolism, Cytidine containing	282	63-37-6	835	324.059
	3322			cytidine 2',3'-cyclic monophosphate	0.44	0.9		0.0088	0.0242	0.0052	0.0234	0.8063	0.5207	0.0083	0.0694		1.2801	0.5648	1.1496		100	100	100		Nucleotide	Pyrimidine Metabolism, Cytidine containing	73	15718-51-1	937	304.034
	3323			cytidine		0.92	1.5		0.1873	0.1241	0.7384	0.4457	0.0895	0.295	0.158	0.2781		1.0646	0.9847	1.5957		100	100	100		Nucleotide	Pyrimidine Metabolism, Cytidine containing	827	65-46-3	2124	244.093
	3324			cytosine		1.86	0.82		0.3346	0.1756	0.2496	0.2492	0.819	0.525	0.1744	0.2835		1.4756	2.744	1.2048		100	100	100		Nucleotide	Pyrimidine Metabolism, Cytidine containing	881	71-30-7	2060	112.051
	3325			3-methylcytidine		0.85	2.2		0.0318	0.0497	0.9072	0.4921	0.0193	0.1894	0.024	0.1183		1.2149	1.0356	2.6781		100	100	100		Nucleotide	Pyrimidine Metabolism, Cytidine containing	100001466	21028-20-6	2176	258.108
	3326			5-methylcytidine		0.74	0.87		0.2395	0.1409	0.1013	0.1405	0.5309	0.4405	0.2808	0.3738		1.1158	0.8311	0.9661		100	100	100		Nucleotide	Pyrimidine Metabolism, Cytidine containing	100000763	2140-61-6	2227	258.108
	3331			2'-deoxycytidine 5'-monophosphate	0.35	0.8		0.0639	0.0707	0.0253	0.0609	0.5046	0.4367	0.0868	0.2178		1.5751	0.5483	1.2541		100	80	80		Nucleotide	Pyrimidine Metabolism, Cytidine containing	298	1032-65-1	975	308.064
	3333			2'-deoxycytidine		0.78	0.93		0.3252	0.1732	0.1661	0.1936	0.7953	0.5201	0.2499	0.3521		1.1616	0.9038	1.086		100	100	100		Nucleotide	Pyrimidine Metabolism, Cytidine containing	100000125	951-77-9	2193	228.098
	3334			2'-O-methylcytidine		1.39	1.97		0.433	0.1969	0.5442	0.3808	0.2053	0.3684	0.4882	0.4822		0.8952	1.244	1.7653		100	100	100		Nucleotide	Pyrimidine Metabolism, Cytidine containing	100010895	2140-72-9	2411	258.108
	3335			5-methyl-2'-deoxycytidine		1.54	2.02		0.2317	0.1409	0.1982	0.2167	0.1099	0.3116	0.722	0.5499		0.7725	1.1884	1.5633		100	100	100		Nucleotide	Pyrimidine Metabolism, Cytidine containing	100002300	838-07-3	2303	242.114
	3342		Pyrimidine Metabolism, Thymine containing	thymidine		1.13	1.34		0.6541	0.2432	0.3692	0.313	0.5935	0.4622	0.7072	0.5458		1.465	1.6621	1.9626		100	100	100		Nucleotide	Pyrimidine Metabolism, Thymine containing	872	50-89-5	1963.7	241.083
	3343			thymine		1.4	1.32		0.0227	0.0397	0.0098	0.0352	0.0301	0.2283	0.5543	0.505		0.8227	1.1496	1.0831		100	100	100		Nucleotide	Pyrimidine Metabolism, Thymine containing	882	65-71-4	1654	125.036
	3346			3-aminoisobutyrate		1.56	1.53		0.5564	0.2224	0.4563	0.3544	0.3026	0.3897	0.7637	0.5591		0.6203	0.9655	0.9464		40	100	80		Nucleotide	Pyrimidine Metabolism, Thymine containing	1114	10569-72-9;214139-20-5	2190	104.071
	3347		Purine and Pyrimidine Metabolism	methylphosphate		1.39	1.21		0.2021	0.129	0.08	0.1189	0.3952	0.4096	0.323	0.413		0.8822	1.229	1.0678		100	100	100		Nucleotide	Purine and Pyrimidine Metabolism	100001805	7023-27-0	3760.1	110.985
	3350	Cofactors and Vitamins	Nicotinate and Nicotinamide Metabolism	quinolinate		0.62	1.32		0.393	0.1884	0.4442	0.3508	0.5422	0.4469	0.1815	0.2906		0.7125	0.4395	0.9428		60	20	40		Cofactors and Vitamins	Nicotinate and Nicotinamide Metabolism	182	89-00-9	3000	166.015
	3354			nicotinamide		1.17	1.32		0.4981	0.211	0.6075	0.404	0.2487	0.376	0.5064	0.4878		1.1115	1.306	1.4635		100	100	100		Cofactors and Vitamins	Nicotinate and Nicotinamide Metabolism	432	98-92-0	1942	123.055
	3356			nicotinamide ribonucleotide (NMN)	0.21	0.46		0.2341	0.1409	0.0952	0.1353	0.3528	0.4028	0.4149	0.461		3.7978	0.7875	1.7308		100	100	100		Cofactors and Vitamins	Nicotinate and Nicotinamide Metabolism	1312	1094-61-7	766	335.064
	3357			nicotinamide riboside		0.6	1.34		0.0948	0.0872	0.3104	0.28	0.2058	0.3684	0.0337	0.1394		1.4055	0.8408	1.8774		100	100	100		Cofactors and Vitamins	Nicotinate and Nicotinamide Metabolism	100001310	1341-23-7	2040	255.098
	3358			nicotinamide adenine dinucleotide (NAD+)	1.15	0.54		0.1983	0.1287	0.7236	0.4396	0.1704	0.3429	0.0937	0.2241		1.0554	1.2112	0.5727		100	100	100		Cofactors and Vitamins	Nicotinate and Nicotinamide Metabolism	1310	53-84-9	4032.7	662.102
	3366			1-methylnicotinamide		1.35	1.12		0.3779	0.1854	0.1809	0.2062	0.6648	0.4917	0.3481	0.4252		0.8902	1.1987	0.9959		100	100	100		Cofactors and Vitamins	Nicotinate and Nicotinamide Metabolism	55	1005-24-9	1940	137.071
	3371			trigonelline (N'-methylnicotinate)	2.12	1.57		0.0769	0.0785	0.0275	0.0638	0.1493	0.335	0.3523	0.4262		0.6724	1.4287	1.0565		100	100	100		Cofactors and Vitamins	Nicotinate and Nicotinamide Metabolism	100001092	535-83-1	1388	138.055
	3373			N1-Methyl-2-pyridone-5-carboxamide	0.56	1.34		0.2137	0.1341	0.1523	0.1858	0.8616	0.5358	0.1136	0.2429		1.1774	0.661	1.583		100	80	80		Cofactors and Vitamins	Nicotinate and Nicotinamide Metabolism	100001468	701-44-0	1668	151.051
	3375			adenosine 5'-diphosphoribose (ADP-ribose)	1.46	0.44		0.0173	0.0337	0.2565	0.2529	0.0511	0.2469	0.0057	0.0684		0.8534	1.2497	0.374		80	100	60		Cofactors and Vitamins	Nicotinate and Nicotinamide Metabolism	215	68414-18-6	553	560.079
	3378		Riboflavin Metabolism	riboflavin (Vitamin B2)		0.76	1.02		0.3226	0.1731	0.278	0.269	0.7108	0.5001	0.1554	0.2778		1.1352	0.858	1.1523		100	100	100		Cofactors and Vitamins	Riboflavin Metabolism	500	83-88-5	3160	255.089
	3379			flavin adenine dinucleotide (FAD)	1.09	0.84		0.3014	0.1641	0.5027	0.3735	0.3695	0.4067	0.1305	0.2668		0.8781	0.9549	0.7414		40	60	0		Cofactors and Vitamins	Riboflavin Metabolism	327	146-14-5;84366-81-4	2425	784.15
	3380			flavin mononucleotide (FMN)		0.69	1.4		0.0237	0.0406	0.1445	0.1813	0.1222	0.3156	0.0073	0.0684		1.0953	0.7551	1.5367		100	100	100		Cofactors and Vitamins	Riboflavin Metabolism	100000251	130-40-5	2390	455.097
	3381		Pantothenate and CoA Metabolism	pantothenate		2.32	1.25		0.0223	0.0394	0.0079	0.0297	0.3425	0.4005	0.0486	0.1708		0.807	1.8722	1.0055		100	100	100		Cofactors and Vitamins	Pantothenate and CoA Metabolism	1024	137-08-6	1498.7	218.103
	3382			pantethine		0.85	1.61		0.3392	0.1765	0.612	0.404	0.3398	0.4005	0.1557	0.2778		0.6826	0.5791	1.0977		80	40	100		Cofactors and Vitamins	Pantothenate and CoA Metabolism	100002991	16816-67-4	3590	553.237
	3383			phosphopantetheine		1.6	1.85		0.0207	0.0378	0.0281	0.0639	0.0088	0.1318	0.5435	0.5012		0.6712	1.0772	1.2389		80	100	100		Cofactors and Vitamins	Pantothenate and CoA Metabolism	100000328	NA	1597	357.089
	3388			pantetheine		1.33	1.49		0.6891	0.2489	0.6394	0.4116	0.3986	0.4096	0.7001	0.5458		0.8224	1.0941	1.2213		100	100	100		Cofactors and Vitamins	Pantothenate and CoA Metabolism	100001495	496-65-1	2765	277.123
	3392		Ascorbate and Aldarate Metabolism	ascorbate (Vitamin C)		0.54	0.47		0.0783	0.0795	0.096	0.1355	0.0321	0.2283	0.5483	0.5032		1.6778	0.907	0.7964		100	100	100		Cofactors and Vitamins	Ascorbate and Aldarate Metabolism	233	134-03-2	770	177.039
	3393			dehydroascorbate		0.88	0.75		0.6299	0.2384	0.6683	0.4214	0.3471	0.4007	0.5995	0.5246		1.1839	1.0469	0.893		100	100	100		Cofactors and Vitamins	Ascorbate and Aldarate Metabolism	301	490-83-5	739.6	173.009
	3394			threonate		0.28	0.24		0.2387	0.1409	0.1717	0.1979	0.126	0.3209	0.8518	0.5806		4.0611	1.1419	0.9908		100	100	100		Cofactors and Vitamins	Ascorbate and Aldarate Metabolism	100001022	70753-61-6	2384	135.03
	3397			oxalate (ethanedioate)		0.58	0.57		0.0027	0.0133	0.0027	0.0176	0.0018	0.1157	0.8156	0.5646		1.5808	0.9127	0.9046		100	100	100		Cofactors and Vitamins	Ascorbate and Aldarate Metabolism	100000841	144-62-7	603	88.988
	3398			gulonate*		0.91	1.54		0.7925	0.263	0.8681	0.4843	0.6308	0.4726	0.52	0.491		1.2191	1.1033	1.8755		100	100	100		Cofactors and Vitamins	Ascorbate and Aldarate Metabolism	100001586	20246-53-1	2750	195.051
	3399		Tocopherol Metabolism	alpha-tocopherol		0.68	0.56		0.0204	0.0377	0.0603	0.1027	0.0067	0.1284	0.2539	0.3525		1.3214	0.9002	0.7427		100	100	100		Cofactors and Vitamins	Tocopherol Metabolism	1105	59-02-9;10191-41-0	2522	430.378
	3405			alpha-tocotrienol		0.59	0.54		0.0088	0.0242	0.0103	0.0359	0.0045	0.1157	0.659	0.5382		1.5662	0.92	0.8531		80	60	80		Cofactors and Vitamins	Tocopherol Metabolism	100001979	58864-81-6	1986	424.334
	3413			gamma-tocopherol/beta-tocopherol	0.53	0.46		0.0169	0.0333	0.0221	0.0572	0.0075	0.1284	0.5732	0.5136		1.6574	0.8756	0.7587		100	100	100		Cofactors and Vitamins	Tocopherol Metabolism	100008998		2384	416.364
	3420		Tetrahydrobiopterin Metabolism	biopterin		0.97	0.87		0.8809	0.2869	0.7908	0.46	0.6222	0.4682	0.8186	0.5646		0.6673	0.6491	0.5803		40	20	40		Cofactors and Vitamins	Tetrahydrobiopterin Metabolism	1548	22150-76-1	1751	238.093
	3424		Pterin Metabolism	pterin		1.27	1.7		0.1495	0.1099	0.3614	0.3087	0.0564	0.2469	0.2678	0.3634		0.5833	0.7412	0.9898		0	40	80		Cofactors and Vitamins	Pterin Metabolism	100004216	22363-60-4	1805	164.057
	3435		Hemoglobin and Porphyrin Metabolism	heme		0.57	0.41		0.4011	0.1894	0.3186	0.2827	0.2058	0.3684	0.7715	0.5615		1.5999	0.9106	0.6552		80	60	80		Cofactors and Vitamins	Hemoglobin and Porphyrin Metabolism	100001386	14875-96-8	1124	616.176
	3447		Thiamine Metabolism	thiamin (Vitamin B1)		1.31	2.06		0.0903	0.0854	0.3192	0.2827	0.0321	0.2283	0.1913	0.3012		0.7514	0.9826	1.5487		100	100	100		Cofactors and Vitamins	Thiamine Metabolism	873	59-43-8	3050	265.112
	3448			thiamin monophosphate		0.97	1.04		0.8878	0.2881	0.8937	0.4906	0.7401	0.5053	0.6426	0.532		1.0493	1.0166	1.0896		100	100	100		Cofactors and Vitamins	Thiamine Metabolism	523	532-40-1	1448	343.064
	3462		Vitamin B6 Metabolism	pyridoxamine		1.01	1.1		0.7467	0.2599	0.8549	0.4803	0.4714	0.4291	0.5879	0.5229		0.8829	0.892	0.9716		100	100	100		Cofactors and Vitamins	Vitamin B6 Metabolism	568	58052-48-5	2975	169.097
	3463			pyridoxamine phosphate		0.69	0.76		0.2666	0.1508	0.1575	0.1892	0.1672	0.3422	0.971	0.6176		1.2988	0.8911	0.983		100	100	100		Cofactors and Vitamins	Vitamin B6 Metabolism	493	529-96-4	1932	249.063
	3465			pyridoxal		1.03	1.02		0.9328	0.2971	0.7313	0.4426	0.7793	0.5201	0.9494	0.613		1.0688	1.1002	1.0935		100	100	100		Cofactors and Vitamins	Vitamin B6 Metabolism	491	65-22-5	2343	168.066
	3466			pyridoxate		0.9	1.71		0.6932	0.2489	0.8164	0.4679	0.556	0.4534	0.4157	0.461		0.9669	0.8741	1.6497		100	100	100		Cofactors and Vitamins	Vitamin B6 Metabolism	100001121	82-82-6	2185	182.046
	3468	Xenobiotics	Benzoate Metabolism	hippurate		1.1	1.99		0.9642	0.303	0.9823	0.5141	0.8109	0.5217	0.8281	0.5696		1.1855	1.3059	2.358		100	100	100		Xenobiotics	Benzoate Metabolism	100000014	495-69-2	2106.9	178.051
	3472			2-hydroxyhippurate (salicylurate)	1.14	2.82		0.7466	0.2599	0.8188	0.4679	0.4643	0.4291	0.6114	0.5297		1.121	1.2738	3.1645		100	100	100		Xenobiotics	Benzoate Metabolism	1869	487-54-7	2184	194.046
	3473			3-hydroxyhippurate		0.68	1.37		0.7566	0.2607	0.5373	0.3786	0.971	0.5649	0.5142	0.4906		0.8396	0.5713	1.1519		80	40	60		Xenobiotics	Benzoate Metabolism	100002122	1637-75-8	1687	194.046
	3474			4-hydroxyhippurate		1.25	3.65		0.6124	0.2332	0.7265	0.4405	0.3381	0.4005	0.5344	0.4977		0.6897	0.8645	2.5164		100	80	80		Xenobiotics	Benzoate Metabolism	100001423	2482-25-9	1475	194.046
	3480			benzoate		2.07	2.58		0.4638	0.2042	0.5505	0.3822	0.2248	0.3702	0.5182	0.491		0.9811	2.0355	2.5276		100	100	100		Xenobiotics	Benzoate Metabolism	100000008	65-85-0	1750	121.029
	3498			catechol sulfate		1.74	3.13		0.5262	0.2169	0.4042	0.3289	0.2898	0.3891	0.8121	0.5646		0.9914	1.7284	3.0997		100	100	100		Xenobiotics	Benzoate Metabolism	100001605	4918-96-1	1906	188.986
	3500			O-methylcatechol sulfate		1.51	2.9		0.3945	0.1886	0.6139	0.404	0.186	0.3558	0.3937	0.4459		0.8685	1.3107	2.5157		100	100	100		Xenobiotics	Benzoate Metabolism	100004208		2344	203.002
	3503			4-methylcatechol sulfate		1.32	2.23		0.6077	0.2332	0.7663	0.45	0.3396	0.4005	0.503	0.4878		0.8527	1.1246	1.9013		100	100	80		Xenobiotics	Benzoate Metabolism	100004111		2665	203.002
	3513			4-ethylphenylsulfate		1.11	1.19		0.9863	0.3085	0.9051	0.4921	0.9712	0.5649	0.8766	0.5891		1.107	1.228	1.3199		100	100	100		Xenobiotics	Benzoate Metabolism	100001756	123-07-9	3580	201.023
	3514			4-vinylphenol sulfate		1.46	0.62		0.5285	0.217	0.9359	0.5016	0.3174	0.3967	0.3555	0.4267		1.4479	2.1156	0.9036		100	100	100		Xenobiotics	Benzoate Metabolism	100001755	2628-17-3	3320	199.007
	3535			p-cresol sulfate		5.24	12.7		0.1366	0.1045	0.2494	0.2492	0.051	0.2469	0.3574	0.4267		0.7099	3.7214	9.0188		100	100	100		Xenobiotics	Benzoate Metabolism	100001315	3233-57-7	2890	187.007
	3546			3-(3-hydroxyphenyl)propionate sulfate	2.9	6.94		0.4791	0.2074	0.4014	0.3288	0.2481	0.376	0.7368	0.557		0.7955	2.3099	5.5169		100	100	100		Xenobiotics	Benzoate Metabolism	100005391	86321-32-6	1294	245.013
	3549			3-(3-hydroxyphenyl)propionate	2.61	5.46		0.4056	0.1906	0.4348	0.3469	0.1899	0.3612	0.5716	0.5136		0.6812	1.7799	3.7174		80	80	100		Xenobiotics	Benzoate Metabolism	100001624	621-54-5	1980	165.056
	3551			3-phenylpropionate (hydrocinnamate)	1.41	0.8		0.0667	0.0724	0.1375	0.1752	0.3359	0.4005	0.0235	0.1183		1.0455	1.478	0.8392		100	100	100		Xenobiotics	Benzoate Metabolism	100000010	501-52-0	2860	149.061
	3582		Food Component/Plant	2-piperidinone		2.71	1.47		0.3667	0.1827	0.1653	0.1933	0.4614	0.4291	0.4873	0.4822		0.9148	2.4835	1.3442		100	100	100		Xenobiotics	Food Component/Plant	100004295	675-20-7	1675	100.076
	3628			genistein		11.52	4.98		0.1138	0.0951	0.0442	0.083	0.1597	0.335	0.4687	0.4771		0.2865	3.3007	1.4255		40	100	80		Xenobiotics	Food Component/Plant	100001221	446-72-0	3754	269.046
	3671			2,8-quinolinediol		1.87	1.52		0.3869	0.1879	0.2008	0.2186	0.2979	0.3897	0.7953	0.5646		0.5406	1.0108	0.8237		0	60	40		Xenobiotics	Food Component/Plant	100004206	15450-76-7	3133	160.04
	3672			2,8-quinolinediol sulfate		1.03	1.58		0.7215	0.2552	0.6547	0.4163	0.7263	0.5053	0.4298	0.4634		1.0298	1.0618	1.6226		100	80	80		Xenobiotics	Food Component/Plant	100004321		2612	239.997
	3676			2-oxindole-3-acetate		1.53	1.9		0.4664	0.2049	0.2705	0.2642	0.3162	0.3967	0.9148	0.6039		0.7936	1.2118	1.5073		100	100	100		Xenobiotics	Food Component/Plant	100003109	2971-31-5	2378	192.066
	3687			3-hydroxyindolin-2-one		1	1.56		0.522	0.2168	0.9825	0.5141	0.3252	0.3977	0.3355	0.418		0.4134	0.4135	0.6452		40	40	60		Xenobiotics	Food Component/Plant	100003823	61-71-2	2035	132.044
	3694			betonicine		2.1	1.16		0.1861	0.1241	0.0768	0.1184	0.5284	0.4405	0.2226	0.3259		0.7537	1.5801	0.8745		100	100	100		Xenobiotics	Food Component/Plant	100002153	515-25-3	1012	160.097
	3698			gluconate		4.12	2.03		0.1838	0.1236	0.0729	0.1131	0.2624	0.376	0.4448	0.4701		0.6779	2.7956	1.3767		100	100	100		Xenobiotics	Food Component/Plant	338	527-07-1	2922	195.051
	3720			beta-guanidinopropanoate		1.92	1.04		0.5327	0.2174	0.291	0.2707	0.7934	0.5201	0.4191	0.461		0.7926	1.5205	0.8242		100	100	100		Xenobiotics	Food Component/Plant	100001411	353-09-3	2145	132.077
	3741			cinnamoylglycine		1.87	2.52		0.5119	0.2163	0.5727	0.3895	0.257	0.376	0.553	0.505		0.2873	0.5366	0.7241		40	40	60		Xenobiotics	Food Component/Plant	100002253	16534-24-0	3127	204.067
	3758			daidzein		5.24	3.79		0.1398	0.1065	0.0641	0.1058	0.1287	0.322	0.691	0.5458		0.5269	2.7628	1.9951		80	100	100		Xenobiotics	Food Component/Plant	100001219	486-66-8	3566	253.051
	3769			equol		2.11	0.81		0.1644	0.1163	0.1538	0.1869	0.6741	0.4937	0.0745	0.2037		0.937	1.9753	0.763		60	80	40		Xenobiotics	Food Component/Plant	100001725	531-95-3;94105-90-5	4565	241.087
	3770			equol glucuronide		2.44	2.25		0.4946	0.2104	0.2546	0.2518	0.4311	0.4226	0.7093	0.5458		0.7549	1.8414	1.6983		100	100	100		Xenobiotics	Food Component/Plant	100003895		3215	417.119
	3771			equol sulfate		0.79	2.06		0.4229	0.1934	0.6767	0.4235	0.3833	0.4096	0.2075	0.3126		1.0045	0.7887	2.0688		100	100	100		Xenobiotics	Food Component/Plant	100003429		3630	321.044
	3772			ergothioneine		2.73	1.45		0	0.0013	0	0.0006	0.0197	0.1894	0.0008	0.0194		0.6673	1.8239	0.9655		100	100	100		Xenobiotics	Food Component/Plant	100002154	58511-63-0	850	230.096
	3774			erythritol		1.14	2.03		0.3304	0.1738	0.8809	0.4888	0.1809	0.354	0.229	0.3314		0.7546	0.8576	1.5304		100	100	100		Xenobiotics	Food Component/Plant	100000846	149-32-6	1491	167.056
	3777			ferulic acid 4-sulfate		0.97	3.85		0.4401	0.1994	0.5885	0.3959	0.2112	0.3684	0.4591	0.4733		0.6776	0.6553	2.6064		60	80	100		Xenobiotics	Food Component/Plant	100005389	86321-29-1	1200	273.007
	3791			glycitein		6.22	3.72		0.1698	0.1193	0.0789	0.1189	0.1512	0.335	0.7052	0.5458		0.2539	1.5787	0.9438		40	60	60		Xenobiotics	Food Component/Plant	100001222	40957-83-3	700	285.076
	3798			homostachydrine*		1.36	0.89		0.2595	0.1486	0.178	0.2044	0.8904	0.5426	0.142	0.2733		1.164	1.5852	1.0339		100	100	100		Xenobiotics	Food Component/Plant	100001550	1195-94-4	1750	158.118
	3827			N-(2-furoyl)glycine		1.11	4.22		0.3903	0.1884	0.8138	0.4679	0.2055	0.3684	0.2938	0.3838		0.9882	1.0967	4.1725		80	100	80		Xenobiotics	Food Component/Plant	100001086	5657-19-2;5657-19-2	1230	168.03
	3831			N-glycolylneuraminate		1.23	0.77		0.6109	0.2332	0.8465	0.4773	0.4608	0.4291	0.3561	0.4267		1.0961	1.3432	0.8407		100	80	80		Xenobiotics	Food Component/Plant	100001491	1113-83-3	636	326.108
	3862			quinate		3.66	3.83		0.0091	0.0242	0.0059	0.0254	0.0076	0.1284	0.8958	0.5955		0.3568	1.306	1.3659		100	100	100		Xenobiotics	Food Component/Plant	100000442	77-95-2	2432.9	191.056
	3886			stachydrine		1.75	1.21		0.0752	0.0776	0.0279	0.0638	0.4141	0.4166	0.1239	0.2576		0.9381	1.6449	1.1308		100	100	100		Xenobiotics	Food Component/Plant	100001296	4136-37-2	1440	144.102
	3910			methyl glucopyranoside (alpha + beta)	1.26	0.95		0.4452	0.1998	0.3127	0.2801	0.8787	0.5392	0.2496	0.3521		1.0152	1.2829	0.9675		100	100	100		Xenobiotics	Food Component/Plant	100005864		1070	193.072
	3938			pyrraline		3.28	1.13		0.0028	0.0133	0.0023	0.0161	0.9825	0.5649	0.0022	0.0341		0.663	2.1776	0.7507		100	100	80		Xenobiotics	Food Component/Plant	100001767	74509-14-1	2304	253.119
	3940			daidzein sulfate (2)		0.42	2.44		0.191	0.1261	0.3748	0.3159	0.3234	0.3976	0.0747	0.2037		0.57	0.2389	1.3913		40	40	60		Xenobiotics	Food Component/Plant	100006363		3330	333.008
	3944			N-acetylpyrraline		1.16	3.11		0.7853	0.263	0.8631	0.4824	0.5114	0.4392	0.6257	0.5297		1.1415	1.323	3.5524		100	100	100		Xenobiotics	Food Component/Plant	100006120		2545	295.13
	3947			3-hydroxycinnamate sulfate		4.27	10.36		0.2414	0.1416	0.2071	0.2214	0.1144	0.3143	0.7188	0.5495		0.5685	2.4289	5.8917		60	100	80		Xenobiotics	Food Component/Plant	100006094	86321-30-4	1338	242.997
	3968			4-ethylphenol glucuronide		1.29	2.48		0.7937	0.263	0.8865	0.4895	0.5256	0.4405	0.6206	0.5297		0.9991	1.2936	2.473		100	100	100		Xenobiotics	Food Component/Plant	100009049		3167	297.098
	4010		Bacterial/Fungal	tartronate (hydroxymalonate)		0.69	0.57		0.0519	0.0649	0.0954	0.1353	0.0187	0.1894	0.3827	0.4423		1.3128	0.9113	0.754		100	100	100		Xenobiotics	Bacterial/Fungal	100000840	80-69-3	610	118.999
	4078		Drug	4-acetylphenol sulfate		0.62	2.28		0.3716	0.1842	0.6114	0.404	0.3723	0.4078	0.1731	0.2835		1.2213	0.7592	2.7831		100	80	80		Xenobiotics	Drug	100000711		2375	215.002
	4172			hydroquinone sulfate		0.96	1.8		0.4756	0.2065	0.9041	0.4921	0.3267	0.3982	0.2743	0.3686		0.5922	0.5688	1.0644		60	60	60		Xenobiotics	Drug	100001604	123-31-9	1395	188.986
	4257			salicylate		2.42	1.29		0.0015	0.0102	0.0006	0.0067	0.2602	0.376	0.0046	0.0579		0.7128	1.722	0.9217		100	100	100		Xenobiotics	Drug	501	69-72-7	2195	137.024
	4304			2-acetamidophenol sulfate		1.42	1.88		0.4899	0.2094	0.6258	0.4073	0.2444	0.376	0.4831	0.4809		0.4933	0.7025	0.9273		40	40	60		Xenobiotics	Drug	100006190	40712-60-5	2251	230.013
	4383		Chemical	diethylamine		1.52	11.37		0.0485	0.0636	0.5695	0.3891	0.0205	0.1915	0.0592	0.1851		0.4483	0.6807	5.0977		60	60	80		Xenobiotics	Chemical	100004379	109-89-7	2314	74.0964
	4404			sulfate*		2.06	1.87		0.064	0.0707	0.024	0.0597	0.103	0.305	0.4292	0.4634		0.6637	1.3695	1.2386		100	100	100		Xenobiotics	Chemical	100002528	14808-79-8	616	96.9601
	4407			O-sulfo-L-tyrosine		0.97	0.9		0.8549	0.2798	0.7858	0.4579	0.5833	0.4622	0.7799	0.564		1.0103	0.977	0.9048		100	100	80		Xenobiotics	Chemical	100005384		990	260.023
	4425			2-aminophenol sulfate		1.07	1.69		0.7659	0.2608	0.805	0.4657	0.481	0.4291	0.6433	0.532		0.7893	0.8463	1.3339		80	80	80		Xenobiotics	Chemical	100004322		1677	188.002
	4471			ectoine		2.57	1.89		0.1055	0.0914	0.0383	0.0771	0.2015	0.3684	0.3489	0.4252		0.671	1.7247	1.266		100	100	100		Xenobiotics	Chemical	100001635	96702-03-3	1980	143.082
	4482			lanthionine		1.6	1.73		0.202	0.129	0.1614	0.1904	0.0995	0.3044	0.7749	0.5629		0.7	1.1168	1.2083		20	80	100		Xenobiotics	Chemical	100003892	1983-08-02	1730	209.059
	4499			perfluorooctanesulfonic acid (PFOS)	3.24	1.13		0	0	0	0	0.3831	0.4096	0	0.0002		0.3801	1.2314	0.4302		0	100	40		Xenobiotics	Chemical	100010955	1763-23-1	5233	498.93
	4525			1,2,3-benzenetriol sulfate (2)		1.12	6.99		0.0391	0.0563	0.9514	0.5082	0.0275	0.2283	0.0245	0.1183		0.566	0.6344	3.9588		60	40	80		Xenobiotics	Chemical	100006374		1709	204.981
	4527			3-hydroxypyridine sulfate		1.24	3.63		0.5849	0.2287	0.7195	0.438	0.317	0.3967	0.5116	0.4906		0.9704	1.1992	3.5186		100	100	100		Xenobiotics	Chemical	100006098	1955-23-3	1595.5	173.987
	4538			6-hydroxyindole sulfate		0.62	3.11		0.238	0.1409	0.6305	0.4084	0.234	0.3749	0.1062	0.2417		0.3873	0.24	1.2027		20	20	60		Xenobiotics	Chemical	100006260		2498	212.002
	4542			thioproline		1.21	0.96		0.0636	0.0707	0.063	0.1044	0.68	0.494	0.0294	0.1266		0.9984	1.2067	0.9618		100	100	100		Xenobiotics	Chemical	100009232	34592-47-4	1250	134.027
