# Supplementary material for: Hyperglycemic memory in the rat bladder detrusor is associated with a persistent hypomethylated state
Source: Physiol Rep. 2020 Nov 17;8(22):e14614. doi: 10.14814/phy2.14614 (PMC7670302; doi:10.14814/phy2.14614)
Supplement: Supplementary file 2 — Table S2 [file PHY2-8-e14614-s002.xlsx]

## Sheet: LOI_corrected
Methylation pattern normalized by insulin treatment
CPG_ID	chr	start	end	gene	refseq	chr_gene	start_gene	stop_gene	strand	distance.to.TSS	Angle_A1	Angle_A2	Angle_D1	Angle_D2	Angle_I1	Angle_I2	difference(AvsD)	pvalue(AvsD)	difference(AvsI)	pvalue(AvsI)
914	chr1	3704682	3704683	Tab2	NM_001012062	chr1	3696188	3770496	-	65814	0	6.3562	30.2367	25.5172	31.0757	2.5685	-24.6989	0.024736	-13.644	0.448784
1404	chr1	4394150	4394151	Ust	NM_001108458	chr1	4022061	4313796	-	80354	0	0	32.4335	22.0022	11.4599	13.5583	-27.2178	0.0348143	-12.5091	0.00696163
1792	chr1	4779318	4779319	Ust	NM_001108458	chr1	4022061	4313796	-	465522	0	0	34.8443	34.9677	0	2.007	-34.906	3.12e-06	-1.0035	0.42265
1824	chr1	4818983	4818984	Ust	NM_001108458	chr1	4022061	4313796	-	505187	31.6724	33.7725	7.2433	6.8501	22.4095	41.246	25.6758	0.00172668	0.8947	0.933389
4782	chr1	9725594	9725595	Hivep2	NM_024137	chr1	9755846	9953696	+	30252	27.4221	24.9917	0	8.7998	2.4488	15.0553	21.807	0.0411304	17.4549	0.11282
5068	chr1	10026121	10026122	Hivep2	NM_024137	chr1	9755846	9953696	+	270275	0	24.4271	67.5174	78.562	53.7369	33.301	-60.8261	0.0452876	-31.3054	0.188222
5535	chr1	11276522	11276523	Nmbr	NM_012799	chr1	10550180	10560850	+	726342	0	1.2355	20.0902	21.1658	22.9387	0	-20.0102	0.00167119	-10.8516	0.444502
6278	chr1	13498285	13498286	Rn5-8s	NR_046238	chr1	13500059	13500215	+	1774	64.5263	69.7738	89.52	85.7224	87.0257	76.7892	-20.4712	0.0241283	-14.7574	0.12422
6633	chr1	13561226	13561227	Rn5-8s	NR_046238	chr1	13559373	13559529	+	1853	64.6678	69.6083	89.4772	85.7091	86.9599	76.8354	-20.4551	0.022299	-14.7596	0.11999
6663	chr1	13563511	13563512	Rn5-8s	NR_046238	chr1	13559373	13559529	+	4138	57.2992	48.1008	83.4528	79.1646	77.4637	52.0283	-28.6087	0.0300504	-12.046	0.46706
6671	chr1	13564391	13564392	Rn5-8s	NR_046238	chr1	13559373	13559529	+	5018	57.2992	48.1008	83.4528	79.1646	77.4637	52.0283	-28.6087	0.0300504	-12.046	0.46706
7067	chr1	14391521	14391522	Cited2	NM_053698	chr1	14515628	14518072	+	124107	54.4017	60.1525	76.1789	80.4722	66.4287	67.7813	-21.0484	0.0278545	-9.8279	0.0796871
8343	chr1	16092704	16092705	Olig3	NM_001106269	chr1	16343567	16345637	+	250863	49.8607	44.0321	5.8036	7.2426	52.5497	20.137	40.4233	0.00546924	10.603	0.58561
9155	chr1	17031537	17031538	Map3k5	NM_001277694	chr1	16961079	17160996	+	70458	0	2.3248	24.2209	21.8329	7.3475	28.519	-21.8645	0.00575842	-16.7708	0.255972
9596	chr1	17427729	17427730	Pde7b	NM_080894	chr1	17438271	17650394	-	222665	63.6801	59.3151	78.4754	85.5364	41.5937	42.6797	-20.5083	0.0386045	19.3609	0.0132269
10349	chr1	18587591	18587592	Ptprk	NM_001029902	chr1	18602549	19574958	-	987367	31.6724	15.1779	67.1532	74.6427	5.3728	16.8893	-47.4728	0.0345286	12.2941	0.346109
10938	chr1	19492988	19492989	Ptprk	NM_001029902	chr1	18602549	19574958	-	81970	27.4221	31.8436	9.0323	8.4218	13.4554	7.9886	20.9058	0.0112047	18.9108	0.0328646
10945	chr1	19501760	19501761	Ptprk	NM_001029902	chr1	18602549	19574958	-	73198	79.433	77.0581	60.651	52.6869	29.4657	82.0888	21.5766	0.0351454	22.4683	0.483486
11033	chr1	19593480	19593481	Ptprk	NM_001029902	chr1	18602549	19574958	-	18522	20.3998	24.1839	0	4.0962	1.3108	18.7154	20.2437	0.0184478	12.2788	0.301924
12621	chr1	22646038	22646039	Akap7	NM_001001801	chr1	22621907	22742822	+	24131	0	2.6345	34.8443	24.6654	0	5.5723	-28.4376	0.0325177	-1.4689	0.680623
13365	chr1	23644770	23644771	Stx7	NM_021869	chr1	23721817	23761945	-	117175	0	7.4966	28.7817	31.9946	33.4427	0	-26.6398	0.0226409	-12.9731	0.528052
13372	chr1	23665199	23665200	Stx7	NM_021869	chr1	23721817	23761945	-	96746	31.6724	25.5816	64.4346	62.8716	59.6851	18.8264	-35.0261	0.00796144	-10.6288	0.658067
13903	chr1	24494700	24494701	Eya4	NM_001271317	chr1	24707170	25080689	+	212470	82.1311	87.7541	59.4949	60.5914	83.0634	71.8767	24.8995	0.0129774	7.47255	0.354997
14513	chr1	25532843	25532844	Slc2a12	NM_001107451	chr1	25467854	25520421	-	12422	24.1279	27.7522	3.6334	5.0996	9.4196	6.6222	21.5736	0.00811076	17.9191	0.0159309
14588	chr1	25624319	25624320	Sgk1	NM_001193568	chr1	25652750	25658929	-	34610	0	0	21.0248	33.4544	0	0	-27.2396	0.0483127	0	NA
15105	chr1	26394770	26394771	Clvs2	NM_001108459	chr1	26631831	26677841	+	237061	75.6601	80.1194	53.6013	43.754	49.6009	68.4605	29.2121	0.0325709	18.859	0.191015
15935	chr1	28440938	28440939	Trdn	NM_021666	chr1	26865460	27299940	-	1140998	0	7.0677	42.9512	41.1845	20.3533	16.1198	-38.534	0.00881772	-14.7027	0.0703182
16458	chr1	30019344	30019345	Tpd52l1	NM_001044295	chr1	29910326	30031364	+	109018	0	7.2521	49.6911	48.8741	54.8086	0.6361	-45.6566	0.00632705	-24.0963	0.470923
17792	chr1	33013649	33013650	Pdcd6	NM_001107452	chr1	33002330	33017997	+	11319	0	0	27.2936	25.7709	11.3736	24.8331	-26.5323	0.000822403	-18.1033	0.114865
18079	chr1	33399435	33399436	Trip13	NM_001011930	chr1	33392426	33437368	+	7009	14.3775	27.4507	59.0294	52.1871	6.6815	25.8227	-34.6942	0.0423676	4.662	0.726418
20289	chr1	36974420	36974421	Med10	NM_001106097	chr1	37504216	37509877	-	535457	85.5977	74.1818	48.9629	37.6389	53.1653	32.119	36.5889	0.0450459	37.2476	0.0896295
20759	chr1	37736453	37736454	Srd5a1	NM_017070	chr1	37717525	37751716	+	18928	69.1676	62.7298	33.5425	35.3165	55.0785	67.4041	31.5192	0.0110361	4.7074	0.568187
23088	chr1	43033210	43033211	Esr1	NM_012689	chr1	42667184	42931332	+	366026	36.2459	42.8988	58.3205	66.3754	37.3661	22.3909	-22.7756	0.048784	9.69385	0.358332
23617	chr1	43971844	43971845	Rgs17	NM_001107459	chr1	43822670	43918302	-	53542	0	8.7315	30.6463	32.9035	17.2931	2.8747	-27.4092	0.0260143	-5.71815	0.567454
24224	chr1	45346984	45346985	Scaf8	NM_139094	chr1	45348475	45451205	+	1491	26.0922	8.544	73.145	63.7457	75.0319	53.6721	-51.1272	0.0358734	-47.0339	0.0765726
24466	chr1	45657271	45657272	Tfb1m	NM_181474	chr1	45762959	45804760	-	147489	45.7338	43.4259	83.0056	76.0219	83.6045	42.1984	-34.9339	0.0109014	-18.3216	0.470123
25154	chr1	46896522	46896523	Tmem242	NM_001144860	chr1	47617831	47644800	-	748278	47.3161	48.5523	7.8953	18.4722	5.2073	30.1683	34.7505	0.0226806	30.2464	0.136569
27712	chr1	50148964	50148965	Prkn	NM_020093	chr1	49684357	50873567	+	464607	0	1.7187	32.6227	20.8678	21.4779	4.8093	-25.8859	0.0488302	-12.2843	0.280257
28998	chr1	51741343	51741344	Tcp1	NM_012670	chr1	51719054	51726734	+	22289	8.5907	6.289	26.1652	33.331	36.8929	18.6229	-22.3083	0.0272968	-20.318	0.158056
30299	chr1	53764287	53764288	Pde10a	NM_022236	chr1	53617429	53800478	-	36191	11.7493	3.4349	38.2616	36.1856	18.9164	22.831	-29.6315	0.0202765	-13.2816	0.101749
31195	chr1	54673170	54673171	Rps6ka2	NM_057128	chr1	54609624	54747731	+	63546	34.2814	33.5679	9.6255	8.6067	5.5213	23.0319	24.8086	0.00062781	19.6481	0.154178
31301	chr1	54787296	54787297	Tcp10b	NM_001107461	chr1	54779701	54801262	+	7595	67.5987	48.3648	13.3789	12.8134	32.4474	17.4538	44.8856	0.0430028	33.0311	0.113536
31498	chr1	55117276	55117277	Afdn	NM_013217	chr1	54955634	55043460	-	73816	0	0	40.883	60.6817	5.1778	36.6375	-50.7824	0.035963	-20.9077	0.315142
31503	chr1	55121624	55121625	Afdn	NM_013217	chr1	54955634	55043460	-	78164	37.3049	26.582	4.8404	8.3028	0	9.9129	25.3718	0.0459385	26.987	0.0660323
31637	chr1	55292249	55292250	Smok2a	NM_001191619	chr1	55274511	55365010	-	72761	24.6237	15.1779	46.2021	47.5553	51.6735	28.7445	-26.9779	0.0298821	-20.3082	0.243108
31852	chr1	55635900	55635901	Vom2r7	NM_001099463	chr1	55837102	55853090	+	201202	8.5143	8.1992	34.6157	36.3197	36.8929	18.6229	-27.1109	0.00101983	-19.4012	0.167686
33301	chr1	58624225	58624226	Chd1	NM_001107465	chr1	58619222	58683477	+	5003	0	10.8027	39.654	37.7255	52.4656	33.301	-33.2884	0.0261079	-37.4819	0.0763864
39632	chr1	72804284	72804285	Zfp444	NM_001169143	chr1	72775798	72793062	-	11222	48.1408	53.677	14.3037	26.3757	46.6116	35.5931	30.5692	0.0440903	9.80655	0.252685
39649	chr1	72812532	72812533	Zfp787	NM_001108904	chr1	72827316	72840114	+	14784	48.1408	53.677	14.3037	26.3757	46.6116	35.5931	30.5692	0.0440903	9.80655	0.252685
41576	chr1	76353691	76353692	Rasl2-9	NM_001166675	chr1	76263179	76264358	-	89333	9.6762	14.9279	33.0462	34.386	4.7357	24.425	-21.414	0.0156403	-2.2783	0.843826
42173	chr1	78020759	78020760	Sult2a6	NM_012695	chr1	77823864	78012472	-	8287	37.967	45.7047	16.4691	21.6593	65.6414	19.3224	22.7717	0.0393959	-0.64605	0.980548
42571	chr1	79101389	79101390	Nop53	NM_207591	chr1	79100883	79108702	-	7313	26.5217	29.3572	1.9393	5.8	0.6824	11.3013	24.0698	0.00975646	21.9476	0.0573548
43194	chr1	79657875	79657876	Tmem160	NM_001106227	chr1	79664959	79667668	+	7084	18.4782	8.1361	50.3831	49.3364	80.0386	54.371	-36.5526	0.0196252	-53.8976	0.0600302
44985	chr1	81445164	81445165	Vasp	NM_001108475	chr1	81437097	81452365	-	7201	55.6345	64.7971	80.453	82.1307	49.9271	74.5963	-21.076	0.045525	-2.0459	0.890712
45248	chr1	81553294	81553295	Ercc2	NM_001172809	chr1	81559882	81573643	+	6588	0	2.2585	27.2936	25.9643	1.186	0	-25.4997	0.00263012	0.53625	0.715038
47333	chr1	82957824	82957825	Ceacam6	NR_045097	chr1	82940614	82958479	+	17210	28.1846	27.3643	47.1471	56.967	56.835	32.5304	-24.2826	0.0387905	-16.9082	0.298879
48457	chr1	83633096	83633097	Ceacam1	NM_001033861	chr1	83589573	83605846	-	27250	28.1846	27.3643	47.1471	56.967	56.835	32.5304	-24.2826	0.0387905	-16.9082	0.298879
48698	chr1	83784681	83784682	Hnrnpul1	NM_001108477	chr1	83774020	83808198	-	23517	44.9749	55.1282	17.0403	4.5104	23.7427	41.246	39.2762	0.0396598	17.5572	0.224818
49114	chr1	84318070	84318071	Ceacam6	NR_045097	chr1	84300831	84318725	+	17239	28.1846	27.3643	47.1471	56.967	56.835	32.5304	-24.2826	0.0387905	-16.9082	0.298879
50063	chr1	85519695	85519696	Prx	NM_023976	chr1	85521046	85541381	+	1351	0	0	18.0202	25.1378	0	0	-21.579	0.0261369	0	NA
55599	chr1	90654266	90654267	Lgi4	NM_199499	chr1	90647193	90656996	+	7073	18.0515	29.8253	66.1122	61.2981	47.6042	21.9668	-39.7668	0.024637	-10.8471	0.522302
59301	chr1	94049812	94049813	Tshz3	NM_001107506	chr1	93825018	93896294	-	153518	65.4728	56.8497	21.6147	9.5204	26.6084	67.0551	45.5937	0.0255221	14.3295	0.559973
60860	chr1	95626891	95626892	Ccne1	NM_001100821	chr1	95575135	95584373	-	42518	0	0	25.2592	39.1473	0	19.9688	-32.2032	0.0434866	-9.9844	0.42265
62064	chr1	97896691	97896692	Vstm2b	NM_001108479	chr1	98716585	98744919	+	819894	0	12.0212	44.4027	58.3945	5.9605	37.1912	-45.388	0.038901	-15.5653	0.450444
62241	chr1	98338509	98338510	Vstm2b	NM_001108479	chr1	98716585	98744919	+	378076	54.4017	56.8497	73.4467	81.6184	47.301	52.8349	-21.9068	0.03588	5.55775	0.207627
65237	chr1	102142636	102142637	Rcn3	NM_001008694	chr1	102141918	102151178	-	8542	18.4782	26.4296	55.1207	59.4071	35.7634	20.1762	-34.81	0.0164214	-5.5159	0.592829
65290	chr1	102182758	102182759	Rps11	NM_031110	chr1	102182149	102184258	-	1500	44.5296	30.4055	7.5553	4.9998	17.6487	32.5954	31.19	0.0490794	12.3455	0.352794
67013	chr1	103234964	103234965	Abcc8	NM_013039	chr1	103194472	103275508	-	40544	38.9995	44.0321	14.3037	18.9076	6.4754	37.7023	24.9102	0.0182326	19.427	0.344234
67083	chr1	103290190	103290191	Ush1c	NM_212521	chr1	103291321	103339681	-	49491	55.6345	56.8497	22.9193	27.6756	48.2186	9.7008	30.9446	0.00623296	27.2824	0.29247
67220	chr1	103400373	103400374	Otog	NM_001106262	chr1	103342345	103411351	+	58028	76.2941	79.1948	51.3933	36.8233	73.1332	49.0896	33.6362	0.045467	16.6331	0.303265
68159	chr1	104302713	104302714	Ptpn5	NM_019253	chr1	104263141	104276850	-	25863	28.3815	33.3766	64.4346	83.2974	48.5819	70.7153	-42.987	0.0478458	-28.7695	0.126633
68525	chr1	105211142	105211143	Csrp3	NM_057144	chr1	105206458	105217109	-	5967	22.7486	24.9917	65.7519	52.6869	14.1813	43.8113	-35.3492	0.0334056	-5.12615	0.762983
68897	chr1	105533257	105533258	Nav2	NM_138529	chr1	105631321	105994388	+	98064	73.6427	59.9756	24.5685	16.3325	36.0534	44.5146	46.3586	0.028365	26.5252	0.0808335
73458	chr1	117773092	117773093	Ube3a	NM_001191837	chr1	117746226	117834011	+	26866	28.885	37.3344	88.1039	69.1063	26.2645	52.9565	-45.4954	0.0484512	-6.5008	0.688019
75435	chr1	125476600	125476601	Hmgn5	NM_001276434	chr1	125589857	125598426	-	121826	0	10.6822	40.6705	43.5769	2.1651	50.2908	-36.7826	0.0219047	-20.8868	0.486013
75979	chr1	126176068	126176069	Trpm1	NM_001037733	chr1	126093050	126208623	+	83018	72.0965	65.4193	43.4411	50.0517	64.3313	78.4514	22.0115	0.0426603	-2.63345	0.768062
76317	chr1	126646629	126646630	Apba2	NM_031780	chr1	126475692	126655815	+	170937	46.1212	46.4797	83.3367	83.5315	63.2173	31.1115	-37.1337	3.02e-05	-0.86395	0.961974
77269	chr1	127888413	127888414	Pcsk6	NM_012999	chr1	127884079	128033742	+	4334	70.3717	57.8033	27.2936	31.9946	20.2623	41.5967	34.4434	0.0359134	33.158	0.115712
78359	chr1	129264507	129264508	Mef2a	NM_001014035	chr1	129276145	129406965	-	142458	65.4728	68.0621	39.3483	40.4918	40.6693	64.5075	26.8474	0.00276742	14.1791	0.358491
79229	chr1	130217834	130217835	Igf1r	NM_052807	chr1	129985803	130265822	+	232031	11.4009	2.8224	35.7209	43.5769	10.1324	12.6789	-32.5373	0.030498	-4.294	0.43847
81773	chr1	135371016	135371017	Rgma	NM_001107524	chr1	135725211	135768408	+	354195	6.4239	7.4903	43.3192	61.7384	19.5319	13.7955	-45.5717	0.0386192	-9.7066	0.079684
83259	chr1	137818029	137818030	Sv2b	NM_057207	chr1	137657432	137833134	-	15105	87.8532	76.4022	57.4046	54.2306	53.5399	88.8506	26.3101	0.0473988	10.9324	0.615518
83744	chr1	138786761	138786762	Klhl25	NM_001039006	chr1	138329798	138354991	-	431770	21.5128	21.544	59.8867	59.8201	20.2993	2.0389	-38.325	9.21e-07	10.3593	0.374214
83748	chr1	138792096	138792097	Klhl25	NM_001039006	chr1	138329798	138354991	-	437105	0	0	37.1488	30.1944	0	0	-33.6716	0.0104967	0	NA
84515	chr1	141278323	141278324	Ntrk3	NM_019248	chr1	140868262	141239954	-	38369	24.1279	30.4055	68.1374	65.9945	52.6474	75.9761	-39.7993	0.00687306	-37.0451	0.0919005
84546	chr1	141312530	141312531	Ntrk3	NM_001270656	chr1	140868262	141239954	-	72576	29.4054	46.3989	80.3384	78.9715	66.2274	48.7381	-41.7528	0.0392436	-19.5806	0.249519
84947	chr1	141778075	141778076	Acan	NM_022190	chr1	141732129	141793202	+	45946	47.3161	60.4589	22.3175	17.9658	5.8443	27.138	33.7458	0.0395956	37.3963	0.0960746
85332	chr1	142129436	142129437	Polg	NM_053528	chr1	142134504	142149608	-	20172	16.8795	7.3805	39.654	51.2658	25.1699	26.551	-33.3299	0.0471004	-13.7304	0.10355
85573	chr1	142283758	142283759	Rhcg	NM_183053	chr1	142286921	142310949	-	27191	81.5858	77.9751	59.8867	52.0904	84.3016	69.8766	23.7919	0.0310902	2.69135	0.752033
86026	chr1	142735526	142735527	Echs1	NM_078623	chr1	142777730	142786558	+	42204	0	3.0392	24.5685	28.4402	11.0534	0	-24.9847	0.00956359	-4.0071	0.556852
89716	chr1	147472858	147472859	Arnt2	NM_012781	chr1	147327951	147485173	-	12315	61.6274	68.4197	41.4447	39.2524	55.0785	43.8912	24.675	0.0202827	15.5387	0.140835
94314	chr1	159611053	159611054	Tmem135	NM_001013896	chr1	159198114	159407174	-	203879	83.6245	75.0106	34.8443	46.8916	7.9294	40.7051	38.4496	0.0351471	55.0003	0.0832336
100392	chr1	171388445	171388446	LOC100912071	NR_131097	chr1	171382715	171438307	-	49862	57.7816	57.8656	27.2936	21.8772	46.6488	58.3985	33.2382	0.00657493	5.29995	0.462206
100596	chr1	171706829	171706830	Ucp2	NM_019354	chr1	171707620	171713990	+	791	93.3636	90.3135	67.5174	75.3151	69.462	78.1051	20.4223	0.0395475	18.055	0.0588004
102093	chr1	173396929	173396930	Chrna10	NM_022639	chr1	173395616	173399814	-	2885	0	0	23.1688	24.6654	10.5766	12.2033	-23.9171	0.000977456	-11.39	0.00506063
106429	chr1	182151063	182151064	Sbf2	NM_001134970	chr1	181947529	182408115	-	257052	0	0	30.2367	47.983	20.2908	11.9054	-39.1099	0.047812	-16.0981	0.0616284
106614	chr1	182477489	182477490	Adm	NM_012715	chr1	182433108	182435280	+	44381	13.3817	19.3545	45.0033	52.2877	15.3969	13.9446	-32.2774	0.0206366	1.69735	0.63624
107088	chr1	183193514	183193515	Galnt18	NM_001079884	chr1	183278633	183588615	-	395101	65.2777	85.0933	6.3051	23.544	39.3637	9.3795	60.261	0.0443555	50.8139	0.10562
107350	chr1	183680745	183680746	Galnt18	NM_001079884	chr1	183278633	183588615	-	92130	37.3049	46.5514	18.8301	22.2609	1.0598	18.2238	21.3827	0.049286	32.2863	0.0803284
107491	chr1	183956966	183956967	Dkk3	NM_138519	chr1	183920085	183962438	-	5472	40.8329	43.4891	60.5097	67.4729	30.9141	42.5032	-21.8303	0.027922	5.45235	0.455878
108014	chr1	184520588	184520589	Tead1	NM_001198589	chr1	184473371	184683039	+	47217	39.5945	40.775	0	10.6895	7.9927	35.181	34.84	0.0230024	18.5979	0.305051
108266	chr1	184823235	184823236	Tead1	NM_001198589	chr1	184473371	184683039	+	349864	0	3.2921	24.5685	26.2398	44.2792	1.889	-23.7581	0.00598326	-21.4381	0.41942
110659	chr1	190718884	190718885	Psma1	NM_017278	chr1	190708744	190719764	-	880	62.4379	70.5396	88.7489	89.615	77.9969	92.1546	-22.6932	0.0307494	-18.587	0.150309
112108	chr1	193458537	193458538	Sox6	NM_001024751	chr1	192644287	193151615	+	814250	22.1141	19.1688	69.9515	59.8201	70.5494	51.7706	-44.2443	0.0139205	-40.5185	0.0508593
112726	chr1	194733916	194733917	Arl6ip1	NM_198737	chr1	194724267	194733783	-	133	92.7401	91.7908	66.7438	57.415	86.0776	51.2551	30.1861	0.0232849	23.5991	0.3082
112769	chr1	194848725	194848726	Arl6ip1	NM_198737	chr1	194724267	194733783	-	114942	25.6755	18.4988	54.2336	56.3957	26.7689	28.0201	-33.2275	0.0124834	-5.30735	0.282418
113362	chr1	195530342	195530343	Knop1	NM_001134611	chr1	195509709	195514700	-	15642	7.7624	20.5274	47.1471	45.4779	36.3692	33.3804	-32.1676	0.0377863	-20.7299	0.0871232
114374	chr1	197628348	197628349	Vwa3a	NM_001079885	chr1	197606341	197653076	+	22007	0	3.9489	27.2936	38.6108	4.7357	38.6147	-30.9778	0.0354512	-19.7007	0.367385
116283	chr1	200225883	200225884	Tnrc6a	NM_001107549	chr1	200136261	200206226	+	89622	90.0518	81.8075	65.8673	58.957	61.5009	92.6118	23.5175	0.0485318	8.8733	0.636738
117554	chr1	203662710	203662711	LOC100271845	NM_001145762	chr1	203724527	203726928	+	61817	19.393	12.9964	47.1471	55.5389	34.9817	3.2639	-35.1483	0.0217969	-2.9281	0.873056
117638	chr1	203794364	203794365	Kdm8	NM_001037196	chr1	203825918	203840780	+	31554	67.987	61.3396	31.8141	34.9677	76.4987	57.1835	31.2724	0.0135575	-2.1778	0.850911
117658	chr1	203820487	203820488	Kdm8	NM_001037196	chr1	203825918	203840780	+	5431	30.8819	32.1136	79.727	84.4285	84.7994	51.0224	-50.58	0.00230029	-36.4132	0.163991
120885	chr1	206874266	206874267	Rgs10	NM_019337	chr1	206829263	206870538	-	3728	81.5858	67.462	33.6522	35.936	53.8892	83.9913	39.7298	0.0309245	5.58365	0.768944
121968	chr1	208292023	208292024	Tacc2	NM_001004418	chr1	208172318	208360445	+	119705	0	8.7315	27.2936	35.6895	18.9164	13.4254	-27.1258	0.0464103	-11.8051	0.149269
122304	chr1	208648328	208648329	Dmbt1	NM_022849	chr1	208653671	208723386	+	5343	65.8214	83.6167	23.1688	30.4951	39.8239	79.6905	47.8871	0.0380835	14.9619	0.563864
122311	chr1	208673188	208673189	Dmbt1	NM_022849	chr1	208653671	208723386	+	19517	69.3168	73.6591	35.9211	25.6598	54.8941	33.6988	40.6975	0.0182284	27.1915	0.128471
123196	chr1	210159683	210159684	Hmx3	NM_001106302	chr1	210520995	210522960	+	361312	65.8214	83.6167	23.1688	30.4951	39.8239	79.6905	47.8871	0.0380835	14.9619	0.563864
125133	chr1	212703768	212703769	Uros	NM_001012068	chr1	212705705	212726235	-	22467	0	3.0392	45.5254	29.2305	6.8919	4.2766	-35.8584	0.0494891	-4.06465	0.179814
125664	chr1	213613267	213613268	Dock1	NM_001143858	chr1	213838802	214349261	+	225535	6.8876	1.2753	27.2936	28.2869	4.0778	1.0707	-23.7088	0.0141419	1.5072	0.68255
125929	chr1	214056311	214056312	Fam196a	NM_001143803	chr1	214053081	214108141	-	51830	0	7.3805	41.4447	34.2358	35.4241	1.7841	-34.15	0.0220649	-14.9139	0.477746
125967	chr1	214095592	214095593	Dock1	NM_001143858	chr1	213838802	214349261	+	256790	6.2147	14.1409	51.51	74.7458	33.2972	79.6905	-52.9501	0.0497659	-46.316	0.187907
126130	chr1	214338767	214338768	Dock1	NM_001143858	chr1	213838802	214349261	+	499965	0	0	23.7716	18.425	14.2215	3.8501	-21.0983	0.0156781	-9.0358	0.223554
126783	chr1	215271602	215271603	Mki67	NM_001271366	chr1	214925921	214952481	-	319121	13.3817	0	42.9512	46.3108	5.7325	9.8057	-37.9402	0.0315065	-1.07825	0.891628
127092	chr1	215812854	215812855	Mgmt	NM_012861	chr1	216161434	216388310	+	348580	22.1141	28.9026	2.2374	3.707	3.2113	17.8713	22.5361	0.0229338	14.9671	0.205085
128446	chr1	217759032	217759033	Tcerg1l	NM_001130077	chr1	217478055	217666989	-	92043	60.989	62.2091	41.7228	35.438	22.7549	40.5103	23.0187	0.0187953	29.9664	0.0780032
128825	chr1	218346654	218346655	Jakmip3	NM_001163277	chr1	218277852	218347771	+	68802	0	0	22.3175	22.2609	4.421	0	-22.2892	1.61e-06	-2.2105	0.42265
128889	chr1	218397246	218397247	Stk32c	NM_001108922	chr1	218367083	218446952	-	49706	49.8607	38.1565	14.3037	8.3323	13.0965	51.7706	32.6906	0.0380949	11.575	0.624519
129850	chr1	219461037	219461038	Caly	NM_001190399	chr1	219452500	219463690	-	2653	37.3049	42.7068	7.7216	14.5843	77.1843	46.5484	28.8529	0.0221482	-21.8605	0.295098
130099	chr1	219920916	219920917	Olr292	NM_001000232	chr1	219917107	219918025	-	2891	0	8.7315	45.1083	60.1645	12.1249	0	-48.2707	0.0309989	-1.6967	0.84144
130351	chr1	220524808	220524809	Odf3	NM_001108924	chr1	220522826	220526034	+	1982	34.2814	35.3823	11.5123	16.5587	20.8774	5.8243	20.7964	0.0150735	21.481	0.104443
131945	chr1	221822668	221822669	Mob2	NM_001109159	chr1	221867137	221924059	-	101391	30.5001	40.4561	9.6255	1.6233	3.8274	16.6183	29.8537	0.0428468	25.2553	0.0893862
132419	chr1	222462588	222462589	Ctsd	NM_134334	chr1	222436921	222448798	-	13790	56.2664	55.2465	80.4234	76.9625	78.9043	55.1746	-22.9365	0.00612948	-11.283	0.442347
132999	chr1	223088063	223088064	Cd81	NM_013087	chr1	223099293	223115091	+	11230	28.3815	19.1688	0	0	44.9844	36.343	23.7752	0.0355482	-16.8885	0.116009
134038	chr1	224158101	224158102	Shank2	NM_201350	chr1	224028790	224445824	+	129311	24.6237	22.2996	60.8754	78.4118	50.1935	36.5081	-46.182	0.0347785	-19.8892	0.103259
134181	chr1	224305184	224305185	Shank2	NM_133441	chr1	224197329	224449190	+	107855	45.8881	41.4626	6.5475	1.8333	23.1232	6.6222	39.4849	0.00663748	28.8026	0.077826
136201	chr1	226182796	226182797	RGD1307603	NM_001134508	chr1	226180243	226182891	-	95	70.3717	71.3539	22.5945	30.252	71.1007	60.3403	44.4395	0.00746071	5.1423	0.441644
145172	chr1	236721173	236721174	Glyatl2	NM_134330	chr1	236673094	236705927	+	48079	0	7.8677	39.8819	46.4625	31.0309	62.0702	-39.2383	0.016657	-42.6167	0.116902
146243	chr1	240214708	240214709	Psat1	NM_198738	chr1	240241194	240263046	-	48338	75.9097	89.3806	53.86	48.2332	40.4561	81.9803	31.5985	0.0494393	21.427	0.429774
146268	chr1	240247882	240247883	Psat1	NM_198738	chr1	240241194	240263046	-	15164	40.8329	55.8592	12.565	2.0502	29.6718	6.6222	41.0384	0.0464756	30.199	0.159358
146672	chr1	241242312	241242313	Rorb	NM_001270958	chr1	241354339	241535913	+	112027	39.898	42.9895	66.9837	59.2467	61.8105	47.6929	-21.6715	0.0350224	-13.3079	0.206867
147407	chr1	242532357	242532358	Gna14	NM_001013151	chr1	242484561	242665781	+	47796	0	23.5726	62.7299	68.581	31.7863	81.9462	-53.8691	0.0472479	-45.0799	0.24531
147833	chr1	243554719	243554720	Pcsk5	NM_053823	chr1	243339732	243621053	+	214987	13.1536	15.5021	37.0079	41.2155	57.3918	0	-24.7839	0.00931856	-14.3681	0.6665
150010	chr1	248546653	248546654	RGD1560242	NM_001109164	chr1	248620546	248742394	-	195741	0	9.8067	33.8242	38.8607	13.3856	3.057	-31.4391	0.0293919	-3.31795	0.68709
150281	chr1	249038856	249038857	Apba1	NM_031779	chr1	248875909	249076636	+	162947	76.2941	82.2523	42.717	51.3055	62.4779	84.3313	32.2619	0.0252541	5.8686	0.655962
152988	chr1	252718130	252718131	Pum3	NM_001025036	chr1	252723155	252763780	-	45650	31.6724	24.9917	65.0101	58.87	48.2762	22.0224	-33.608	0.0177398	-6.81725	0.664716
153167	chr1	253064708	253064709	Rfx3	NM_001012172	chr1	253103250	253354247	-	289539	22.7486	23.9621	0	0	35.608	20.6584	23.3554	0.000674229	-4.77785	0.589259
153449	chr1	253666712	253666713	Rfx3	NM_001012172	chr1	253103250	253354247	-	312465	60.0481	52.4102	18.8301	15.2864	27.2614	71.9939	39.1709	0.0113549	6.6015	0.798492
153773	chr1	254105688	254105689	Slc1a1	NM_013032	chr1	254195479	254274919	+	89791	52.0554	64.4699	27.2936	23.866	44.0483	78.7473	32.6829	0.0366971	-3.13515	0.880552
154213	chr1	254623672	254623673	Jak2	NM_031514	chr1	254646698	254705434	+	23026	21.5128	22.3928	39.3483	44.9689	21.7556	74.9279	-20.2058	0.0192482	-26.389	0.425568
157282	chr1	259679548	259679549	Ankrd22	NM_001191638	chr1	259654477	259685074	-	5526	70.3717	61.5479	26.0798	38.8607	30.0411	64.1838	33.4896	0.0497862	18.8473	0.397024
160435	chr1	264402156	264402157	Fra10ac1	NM_001014246	chr1	264362185	264394030	-	8126	6.8876	12.0212	33.8242	28.9891	11.3736	29.75	-21.9522	0.0248425	-11.1074	0.364406
164394	chr1	269111145	269111146	Crtac1	NM_134401	chr1	268979487	269121995	-	10850	28.1846	22.9723	55.0113	52.0572	30.0218	17.8713	-27.9558	0.0112882	1.6319	0.828044
164476	chr1	269155686	269155687	Crtac1	NM_134401	chr1	268979487	269121995	-	33691	64.9542	52.346	20.7413	19.841	39.8714	51.2699	38.359	0.0260893	13.0794	0.263662
164680	chr1	269381807	269381808	Pyroxd2	NM_001004261	chr1	269413548	269438930	-	57123	44.9749	41.1366	2.529	2.164	3.732	28.0201	40.7092	0.00223503	27.1797	0.157622
166253	chr1	271246198	271246199	Cyp2c23	NM_031839	chr1	271223503	271248144	-	1946	58.8996	78.3278	18.8301	26.6634	2.6205	55.6686	45.867	0.0483922	39.4691	0.297162
167248	chr1	272018886	272018887	Pax2	NM_001106361	chr1	271947265	272025770	+	71621	58.8996	49.8003	24.8455	26.2398	25.6824	48.0958	28.8073	0.024591	17.4609	0.28565
167275	chr1	272028432	272028433	Pax2	NM_001106361	chr1	271947265	272025770	+	81167	83.7828	86.5376	66.1122	62.1799	52.3758	65.3365	21.0142	0.0128003	26.3041	0.0579751
168217	chr1	272734003	272734004	Poll	NM_001014168	chr1	272729882	272738343	-	4340	51.6793	58.7217	11.981	19.9502	49.5724	6.4029	39.2349	0.0178773	27.2128	0.339436
168619	chr1	273129015	273129016	Hps6	NM_181432	chr1	273191754	273194364	+	62739	63.9324	48.6966	4.8404	16.6162	17.2757	35.8234	45.5862	0.041829	29.7649	0.131307
169344	chr1	273700195	273700196	Trim8	NM_001128083	chr1	273686718	273701616	+	13477	16.4051	19.1688	39.3483	43.8938	73.8768	14.0446	-23.8341	0.0122265	-26.1737	0.474294
170301	chr1	274492120	274492121	Sh3pxd2a	NM_001107606	chr1	274477468	274636784	-	144664	77.7069	84.8475	51.7637	41.3661	60.1769	42.4537	34.7123	0.0314601	29.9619	0.0884004
171102	chr1	275059313	275059314	Gsto2	NM_001012071	chr1	275050893	275072303	+	8420	30.8819	34.0055	59.1538	49.9927	50.4789	26.9977	-22.1295	0.0446464	-6.2946	0.648222
172774	chr1	278658599	278658600	Mir3584	NR_037378	chr1	278703803	278703884	-	45285	30.8819	34.0055	59.1538	49.9927	50.4789	26.9977	-22.1295	0.0446464	-6.2946	0.648222
178363	chr1	285799927	285799928	Trub1	NM_001012173	chr1	285685220	285786577	+	114707	0	15.0876	71.5835	52.959	76.0514	18.9709	-54.7274	0.0447591	-39.9674	0.308467
178793	chr1	286370045	286370046	Gfra1	NM_012959	chr1	286571282	286934801	-	564756	0	17.5168	54.926	51.5319	27.9451	20.1762	-44.4706	0.0379677	-15.3023	0.251324
178822	chr1	286399633	286399634	Gfra1	NM_012959	chr1	286571282	286934801	-	535168	57.7816	56.8497	38.2616	33.7206	55.0785	14.5664	21.3245	0.0116087	22.4932	0.382529
178870	chr1	286436477	286436478	Gfra1	NM_012959	chr1	286571282	286934801	-	498324	44.2367	31.5497	78.1139	71.5096	47.9987	60.456	-36.9186	0.0355357	-16.3342	0.207562
178874	chr1	286443063	286443064	Gfra1	NM_012959	chr1	286571282	286934801	-	491738	57.7816	42.3505	0	0	33.7869	6.2478	50.066	0.0229352	30.0487	0.197254
180110	chr1	287885216	287885217	Pdzd8	NM_001107446	chr1	287818524	287876134	-	9082	0	0	24.2209	22.7052	0	40.6162	-23.463	0.00104164	-20.3081	0.42265
180390	chr1	288207149	288207150	Emx2	NM_001109169	chr1	287993647	288000656	+	213502	54.0998	47.7478	17.4559	17.3173	1.6067	35.3795	33.5372	0.00885353	32.4307	0.199724
181720	chr10	845032	845033	Pla2g10	NM_017176	chr10	406660	417892	-	427140	0	0	20.5898	32.0557	22.5338	0	-26.3227	0.0443058	-11.2669	0.42265
182646	chr10	2668055	2668056	Cpped1	NM_001013963	chr10	2523591	2643427	+	144464	0	0	27.2936	18.9076	0	0	-23.1006	0.0314024	0	NA
184731	chr10	5032272	5032273	Grin2a	NM_012573	chr10	4524961	4936873	+	507311	25.6755	40.775	68.1374	77.4658	58.8247	50.2908	-39.5763	0.0467803	-21.3325	0.133059
184761	chr10	5094728	5094729	Grin2a	NM_012573	chr10	4524961	4936873	+	569767	55.6345	84.2509	0	4.8615	40.0034	10.6084	67.5119	0.043238	44.6368	0.161508
186844	chr10	8786608	8786609	Eef2kmt	NM_001106975	chr10	9300228	9310291	+	513620	0	1.1296	34.8443	46.8916	79.5145	13.1925	-40.3032	0.0218001	-45.7887	0.301448
187035	chr10	9033272	9033273	Eef2kmt	NM_001106975	chr10	9300228	9310291	+	266956	72.0965	82.8279	36.8261	35.8197	60.0187	55.5795	41.1393	0.0167315	19.6631	0.0772384
187308	chr10	9338908	9338909	Nagpa	NM_001108265	chr10	9342961	9351287	+	4053	48.3806	57.9366	84.1203	89.431	70.5653	80.6935	-33.617	0.0254357	-22.4708	0.0840716
192604	chr10	14516324	14516325	Tpsab1	NM_019322	chr10	14519180	14521596	-	5272	0	12.9964	64.4346	59.2039	21.4376	60.5488	-55.321	0.0156571	-34.495	0.236118
192741	chr10	14603707	14603708	Cacna1h	NM_153814	chr10	14547464	14605140	-	1433	56.0848	62.2231	81.2955	80.3366	92.6565	31.2892	-21.6621	0.0199506	-2.8189	0.935495
193926	chr10	15322538	15322539	Axin1	NM_024405	chr10	15324330	15376252	+	1792	0	0	34.8443	25.1699	46.7546	18.0341	-30.0071	0.0250151	-32.3944	0.152731
194379	chr10	15672384	15672385	Il9r	NM_017021	chr10	15592369	15603827	+	80015	0	5.6338	35.2587	33.0436	46.7546	23.0319	-31.3343	0.00920248	-32.0763	0.119176
194632	chr10	15961896	15961897	Cpeb4	NM_001106992	chr10	15882112	15940027	-	21869	0	2.47	20.0902	26.1358	14.6792	28.3881	-21.878	0.0215587	-20.2986	0.100325
195925	chr10	16959156	16959157	Neurl1b	NM_001142652	chr10	16945336	16972071	-	12915	0	1.8823	34.8443	46.7244	46.8655	18.7154	-39.8432	0.0220342	-31.8493	0.152525
196066	chr10	17057644	17057645	Neurl1b	NM_001142652	chr10	16945336	16972071	-	85573	25.6755	19.1688	0	1.0675	8.8386	16.2194	21.8884	0.0219426	9.89315	0.182024
196364	chr10	17362053	17362054	Stk10	NM_019206	chr10	17316574	17409682	+	45479	48.9887	55.7146	11.0786	20.5143	15.3257	48.2373	36.5552	0.0242115	20.5702	0.345357
197535	chr10	18645505	18645506	Kcnip1	NM_001261388	chr10	18443845	18821334	-	175829	91.0021	88.1443	62.6026	71.4203	78.1805	65.2724	22.5617	0.0397012	17.8468	0.114171
197759	chr10	18862726	18862727	Lcp2	NM_130421	chr10	18875178	18921944	+	12452	0	6.5666	30.0672	26.9739	8.3945	4.2766	-25.2372	0.0200609	-3.05225	0.513458
198303	chr10	19521063	19521064	Spdl1	NM_001034138	chr10	19504865	19529472	-	8409	69.3168	58.1133	12.1041	4.5104	12.7425	66.1044	55.4078	0.0145913	24.2916	0.466934
200217	chr10	21353295	21353296	Tenm2	NM_020088	chr10	20716457	21659087	-	305792	72.8496	66.2799	27.2936	40.1997	15.0419	70.7153	35.8181	0.0385227	26.6862	0.441548
203663	chr10	29413584	29413585	Adra1b	NM_016991	chr10	29233971	29291344	-	122240	64.9542	59.5742	39.8819	30.7603	70.1398	4.0101	26.9431	0.0365196	25.1893	0.52696
203686	chr10	29458920	29458921	Adra1b	NM_016991	chr10	29233971	29291344	-	167576	30.5001	26.7029	53.1618	49.3364	9.1615	26.4691	-22.6476	0.0138666	10.7862	0.347581
204601	chr10	30880985	30880986	Thg1l	NM_001013966	chr10	30866221	30873429	-	7556	0	2.47	33.0462	22.0944	42.271	2.1407	-26.3353	0.0425549	-20.9708	0.406391
206061	chr10	33965322	33965323	Trim41	NM_001134737	chr10	33939417	33950502	-	14820	88.1498	81.6951	59.8867	51.6548	60.9042	86.4927	29.1517	0.0307158	11.224	0.484571
207582	chr10	35731042	35731043	Rufy1	NM_001100727	chr10	35653747	35698367	-	32675	77.9703	81.4445	44.4027	50.2085	41.9374	58.0911	32.4018	0.0107256	29.6931	0.069445
208099	chr10	36251687	36251688	Olr1405	NM_001001012	chr10	36250466	36251390	+	1221	0	0	38.2616	38.0225	2.7659	5.8243	-38.142	9.82e-06	-4.2951	0.106829
209183	chr10	37358386	37358387	Skp1	NM_001007608	chr10	37368050	37382971	+	9664	53.6021	46.6729	7.2433	8.6067	38.6905	49.1739	42.2125	0.00692454	6.2053	0.427453
211037	chr10	39258779	39258780	P4ha2	NM_001108275	chr10	39214790	39243698	+	43989	72.9759	76.6468	50.8923	57.5466	68.2787	72.1928	20.5919	0.0324056	4.5756	0.230246
216132	chr10	46219929	46219930	Rai1	NM_001271207	chr10	46266252	46326609	+	46323	0	0	39.3483	24.6654	22.5979	0	-32.0069	0.0487927	-11.2989	0.42265
218196	chr10	48444368	48444369	Ncor1	NM_001271103	chr10	48417489	48559309	-	114941	0	0	24.5685	17.9658	1.7174	1.0361	-21.2672	0.0232596	-1.37675	0.056118
218234	chr10	48547675	48547676	Ncor1	NM_001271103	chr10	48417489	48559309	-	11634	25.6755	16.1213	42.9512	48.5819	70.2177	30.4773	-24.8681	0.0462929	-29.4491	0.286288
219536	chr10	50222575	50222576	Hs3st3b1	NM_001191646	chr10	50138477	50170551	-	52024	0	1.4119	21.0248	24.6654	0	1.0531	-22.1392	0.00768748	0.1794	0.857431
219829	chr10	50724317	50724318	Hs3st3a1	NM_001172067	chr10	50693537	50779419	+	30780	0	2.5773	38.2616	46.8599	10.3944	15.0121	-41.2721	0.0116197	-11.4146	0.0496933
221047	chr10	53038937	53038938	Pirt	NM_001109032	chr10	53218152	53232957	+	179215	46.1212	43.1012	2.4237	4.9645	2.4896	22.6614	40.9171	0.0023178	32.0357	0.088148
224024	chr10	56021874	56021875	Eif4a1	NM_199372	chr10	56016894	56022402	-	528	58.8996	61.7595	85.7712	80.1139	80.78	58.1982	-22.613	0.0190855	-9.15955	0.505399
224036	chr10	56030687	56030688	Senp3	NM_001013116	chr10	56023246	56032029	-	1342	37.3049	26.7705	63.3859	60.6332	46.8655	0	-29.9718	0.0314448	8.60495	0.754417
224087	chr10	56060271	56060272	Tnfsf12	NM_001001513	chr10	56036417	56045715	-	14556	0	12.9964	51.3933	43.5769	0	4.1839	-40.9869	0.0325653	4.40625	0.584798
224446	chr10	56263273	56263274	Neurl4	NM_001107013	chr10	56257733	56269348	+	5540	0	8.7315	27.2936	29.4531	16.8402	13.0168	-24.0076	0.0333464	-10.5627	0.157002
227453	chr10	59539747	59539748	Trpv1	NM_031982	chr10	59538295	59563441	+	1452	31.6724	27.0098	3.2304	10.0804	49.5317	21.3954	22.6857	0.0317734	-6.12245	0.7095
227493	chr10	59589009	59589010	Trpv3	NM_001025757	chr10	59570473	59600221	+	18536	31.6724	44.5865	3.2304	4.8615	1.8445	48.8761	34.0835	0.0345827	12.7691	0.652779
228017	chr10	61024117	61024118	Rap1gap2	NM_001107019	chr10	60909165	60963561	-	60556	86.2316	79.5291	45.8008	48.9149	32.6	81.1988	35.5225	0.0106491	25.9809	0.400538
228417	chr10	61436013	61436014	Sgsm2	NM_001107020	chr10	61425574	61466833	-	30820	0	0	47.1471	36.0893	32.6639	0	-41.6182	0.0171947	-16.3319	0.42265
230249	chr10	63568408	63568409	Nxn	NM_001108285	chr10	63464226	63601539	+	104182	42.1394	60.7612	2.4237	6.0939	41.4036	12.0101	47.1915	0.038141	24.7434	0.290903
231069	chr10	64328618	64328619	Slc43a2	NM_001105812	chr10	64285712	64327600	-	1018	62.4379	70.4369	86.2881	87.3298	43.2555	83.3574	-20.3715	0.0370344	3.13095	0.892348
231313	chr10	64570341	64570342	Mir365b	NR_031952	chr10	64570071	64570157	-	184	11.4009	10.4491	44.4027	49.0609	14.4012	39.7618	-35.8068	0.00437874	-16.1565	0.330904
232718	chr10	66019009	66019010	Foxn1	NM_001100648	chr10	66004939	66018464	+	14070	0	0	44.4027	33.4544	83.6216	3.7748	-38.9286	0.0192063	-43.6982	0.38794
235191	chr10	68873276	68873277	Asic2	NM_001034014	chr10	67915395	68982618	-	109342	0	6.5666	31.1881	29.5581	9.8832	19.7799	-27.0898	0.0152391	-11.5482	0.191252
239531	chr10	74194268	74194269	Akap1	NM_053665	chr10	73945258	73959625	+	249010	66.2604	57.6154	28.2498	34.5158	62.7824	67.2001	30.5551	0.0291959	-3.05335	0.593605
240548	chr10	75059263	75059264	Supt4h1	NM_001105828	chr10	75063840	75070023	-	10760	91.5249	84.2736	58.279	64.2384	70.9172	91.9894	26.6406	0.0296583	6.44595	0.621389
242906	chr10	78171046	78171047	LOC100363423	NR_144450	chr10	78072617	78079027	+	98429	0	4.3864	27.2936	34.9677	72.8975	29.75	-28.9374	0.0225408	-49.1305	0.151696
243528	chr10	80121004	80121005	Kif2b	NM_001005874	chr10	78940770	78942989	-	1178015	67.5987	45.9376	7.2433	0	0.9579	32.7472	53.1465	0.0432026	39.9156	0.173634
245210	chr10	82499039	82499040	Col1a1	NM_053304	chr10	82563433	82580364	+	64394	0	3.9489	31.1881	24.0612	18.9871	0	-25.6502	0.0243094	-7.5191	0.519219
248263	chr10	84749264	84749265	Sp6	NM_001108833	chr10	84746348	84750530	+	2916	68.2799	62.382	90.5467	84.7571	73.5183	75.8004	-22.3209	0.0326069	-9.3284	0.0982555
248463	chr10	84866069	84866070	Tbkbp1	NM_172021	chr10	84861027	84874814	-	8745	30.5001	44.997	6.4443	0	42.271	5.4161	34.5264	0.0489414	13.905	0.55527
248857	chr10	85181377	85181378	Srcin1	NM_019378	chr10	85248781	85306184	-	124807	64.9542	64.702	27.2936	26.0448	71.1576	56.721	38.1589	0.000278557	0.8888	0.913274
250594	chr10	86341379	86341380	Ormdl3	NM_001047897	chr10	86343414	86350554	-	9175	0	17.7726	56.2598	50.9689	8.57	12.0101	-44.7281	0.0403844	-1.40375	0.890989
252834	chr10	88291352	88291353	Dnajc7	NM_213625	chr10	88291788	88327490	-	36138	43.5184	48.6966	25.0714	23.5716	16.8077	42.3654	21.786	0.0149655	16.5209	0.332696
254164	chr10	89199348	89199349	Brca1	NM_012514	chr10	89193679	89252502	-	53154	0	4.6435	20.0902	25.7709	22.5979	1.0038	-20.6088	0.0302561	-9.4791	0.481161
257083	chr10	91223749	91223750	Plekhm1	NM_001009677	chr10	91219138	91267042	-	43293	47.3161	56.8497	0	0	56.1409	41.246	52.0829	0.00827272	3.38945	0.738391
257344	chr10	91532380	91532381	Gosr2	NM_031685	chr10	91503270	91522573	-	9807	47.8081	57.1469	74.7437	75.3151	26.4641	62.4405	-22.5519	0.0404385	8.0252	0.707964
259558	chr10	94084781	94084782	Map3k3	NM_001107058	chr10	94029305	94098042	+	55476	8.0484	0	22.7829	27.3987	0	0	-21.0666	0.0452271	4.0242	0.42265
261694	chr10	95988511	95988512	Prkca	NM_001105713	chr10	95919012	96311328	-	322817	0	11.6242	39.1526	50.8404	46.7546	25.0722	-39.1844	0.0415079	-30.1013	0.134188
261738	chr10	96018440	96018441	Prkca	NM_001105713	chr10	95919012	96311328	-	292888	0	9.8067	49.0732	36.8233	11.3736	29.75	-38.0449	0.0399954	-15.6585	0.271597
261793	chr10	96088289	96088290	Prkca	NM_001105713	chr10	95919012	96311328	-	223039	40.8329	42.3884	70.2355	79.8951	50.7775	33.8719	-33.4547	0.0207205	-0.71405	0.940623
262484	chr10	96946310	96946311	Axin2	NM_024355	chr10	96933421	96959746	+	12889	57.2338	66.9002	41.4447	40.7693	5.5213	46.0505	20.96	0.0494984	36.2811	0.223718
264138	chr10	98646676	98646677	Map2k6	NM_053703	chr10	98413926	98527709	+	232750	0	0	23.1688	17.9658	9.3568	0	-20.5673	0.015625	-4.6784	0.42265
264583	chr10	99644259	99644260	Kcnj2	NM_017296	chr10	99130686	99131970	+	513573	67.5987	63.041	29.1204	37.3745	41.1915	73.3647	32.0724	0.0209309	8.04175	0.669657
265511	chr10	101015871	101015872	Sox9	NM_080403	chr10	100964823	100970579	+	51048	0	0	27.2936	23.2612	18.8063	55.369	-25.2774	0.00630205	-37.0876	0.179651
265681	chr10	101144328	101144329	Sox9	NM_080403	chr10	100964823	100970579	+	179505	87.7215	78.8059	57.2173	45.4327	78.5373	63.4178	31.9387	0.049571	12.2861	0.296489
266065	chr10	101429052	101429053	Slc39a11	NM_001013042	chr10	101430089	101762931	-	333879	40.8329	39.485	71.8713	60.8444	28.8219	58.1982	-26.1989	0.0421291	-3.3511	0.840896
267263	chr10	102278286	102278287	Sdk2	NM_001108303	chr10	101978489	102096741	-	181545	0	4.5545	24.8455	25.6276	20.2623	2.4698	-22.9593	0.00997673	-9.0888	0.426622
267682	chr10	102599971	102599972	Rpl38	NM_001077592	chr10	102858163	102861799	+	258192	72.5348	70.7177	44.8076	51.5319	57.7909	38.8228	23.4565	0.0213421	23.3194	0.134142
269558	chr10	103951960	103951961	Mir3577	NR_037369	chr10	103945202	103945315	-	6645	0	10.9615	34.8443	31.3034	36.6629	28.2259	-27.5931	0.0409144	-26.9637	0.059939
269858	chr10	104165942	104165943	Nup85	NM_001025401	chr10	104144377	104162637	-	3305	0	5.6338	27.2936	27.1	0	8.332	-24.3799	0.0131036	-1.3491	0.813631
273903	chr10	106601868	106601869	Socs3	NM_053565	chr10	106612773	106613636	-	11768	22.1141	11.286	68.4865	55.1433	4.1455	39.7618	-45.1148	0.0344089	-5.2536	0.804276
274190	chr10	106776269	106776270	Cyth1	NM_053910	chr10	106834584	106916333	-	140064	0	3.2921	48.6967	31.7225	25.0033	14.2144	-38.5635	0.0467606	-17.9628	0.0860505
275072	chr10	107286302	107286303	Rbfox3	NM_001134498	chr10	107153675	107174397	-	111905	74.7678	74.0788	35.0649	41.384	37.6122	14.1832	36.1989	0.00762091	48.5256	0.0536755
275307	chr10	107439896	107439897	Ccdc40	NM_001134688	chr10	107673825	108005242	+	233929	89.441	86.8219	62.281	64.5859	32.917	91.0476	24.698	0.00495168	26.1491	0.463633
277228	chr10	108815470	108815471	Aatk	NM_001168703	chr10	108786236	108822529	-	7059	57.7816	58.2668	85.1716	87.5016	66.8102	70.2875	-28.3124	0.00176192	-10.5246	0.0267119
277733	chr10	109056123	109056124	Actg1	NM_001127449	chr10	109113704	109116103	-	59980	44.9749	36.0735	9.6255	15.2864	16.3889	22.9547	28.0682	0.0335458	20.8524	0.0636948
278824	chr10	109814792	109814793	Cd7	NM_001107074	chr10	109817144	109820026	-	5234	26.8156	17.5168	0	0	28.8219	0	22.1662	0.0412901	7.75525	0.659493
280207	chr11	159635	159636	Epha3	NM_031564	chr11	423033	782262	-	622627	82.679	76.2707	36.482	49.9204	66.9713	52.4844	36.2737	0.0396286	19.747	0.130191
283441	chr11	13470978	13470979	Robo1	NM_022188	chr11	12888782	13808774	+	582196	30.5001	22.709	47.1471	49.5089	45.8683	77.6523	-21.7234	0.0333651	-35.1557	0.164706
283473	chr11	13510670	13510671	Robo1	NM_022188	chr11	12888782	13808774	+	621888	19.393	12.1223	51.3933	50.4533	7.7892	0	-35.1656	0.0106917	11.863	0.155862
284376	chr11	15766508	15766509	Robo2	NM_032106	chr11	14733230	15253393	-	513115	37.3049	32.1136	4.8404	5.3621	3.1111	15.5466	29.608	0.00767391	25.3804	0.0638046
285288	chr11	18396934	18396935	Nrip1	NM_001100560	chr11	18314225	18397564	-	630	51.6793	61.6595	85.6712	83.5737	89.6508	71.7702	-27.9531	0.0317021	-24.0411	0.143373
286499	chr11	20882924	20882925	RGD1563888	NM_001108312	chr11	20732094	20772768	-	110156	0	5.6338	23.2832	26.1167	0	23.968	-21.8831	0.0201367	-9.1671	0.534093
288609	chr11	27657790	27657791	Mir155hg	NR_132107	chr11	27809171	27811400	+	151381	27.4221	26.2316	0	0	0	10.9671	26.8269	0.00049197	21.3433	0.0607628
288837	chr11	28051572	28051573	App	NM_019288	chr11	28049785	28265107	-	213535	80.8117	63.8776	29.4471	25.6943	37.7812	52.7371	44.7739	0.0355302	27.0855	0.138664
290032	chr11	30819466	30819467	Map3k7cl	NM_001013979	chr11	30834011	30877229	+	14545	87.1523	84.6678	61.8224	57.5682	63.8033	41.8424	26.2147	0.00871424	33.0872	0.0957857
292852	chr11	34918508	34918509	RGD1562726	NM_001109052	chr11	34833564	34848516	-	69992	40.8329	35.3823	7.8953	0	2.1651	17.0983	34.16	0.0191551	28.4759	0.0698479
296184	chr11	38012902	38012903	Sim2	NM_001107108	chr11	37903082	37942472	+	109820	76.2941	65.1662	14.3037	32.7414	14.9835	66.5382	47.2076	0.0482894	29.9693	0.3736
298626	chr11	41241585	41241586	Bace2	NM_001002802	chr11	41305983	41388211	+	64398	80.8117	69.2217	16.021	14.2856	42.271	77.8136	59.8634	0.00944552	14.9744	0.507121
298819	chr11	41586831	41586832	Tmprss2	NM_130424	chr11	41574414	41613823	-	26992	81.191	89.2795	53.7793	59.1301	33.9492	71.5374	28.7806	0.027233	32.492	0.233065
300388	chr11	45068283	45068284	Arl6	NM_001108842	chr11	46049232	46069733	+	980949	66.0718	66.3164	82.012	90.8406	82.3434	83.2307	-20.2322	0.0444851	-16.5929	0.00076832
301363	chr11	47450598	47450599	Dcbld2	NM_130419	chr11	47430603	47483837	-	33239	36.2459	36.7891	55.9026	64.5592	19.8441	20.6584	-23.7134	0.0318571	16.2662	0.000904086
301964	chr11	48654031	48654032	Nit2	NM_001034126	chr11	48655095	48665857	+	1064	11.7493	13.8365	29.2704	37.3409	22.5979	11.6322	-20.5128	0.038894	-4.32215	0.519709
307307	chr11	61566450	61566451	Zbtb20	NM_001105880	chr11	61147995	61865175	-	298725	83.6245	66.049	20.0902	30.4951	57.3097	69.2429	49.5441	0.039958	11.5604	0.390112
308475	chr11	64720690	64720691	Slc35a5	NM_001191927	chr11	64716027	64736221	+	4663	30.5001	30.8558	71.1912	83.0761	76.3155	57.328	-46.4557	0.0159856	-36.1438	0.0626061
309783	chr11	67037824	67037825	Nr1i2	NM_052980	chr11	67024184	67060494	-	22670	18.4782	10.6822	63.3859	48.4403	0	38.4718	-41.3329	0.039155	-4.6557	0.834578
312558	chr11	71237786	71237787	Hspbap1	NM_134419	chr11	71232154	71287075	-	49289	0	13.738	44.8076	46.2119	43.2879	1.736	-38.6407	0.0304786	-15.643	0.548868
315852	chr11	74535195	74535196	Tfrc	NM_022712	chr11	74479840	74502561	-	32634	37.3049	37.3799	0	12.8134	4.7811	37.1319	30.9357	0.0403148	16.3859	0.417674
317442	chr11	76283298	76283299	Acap2	NM_001034006	chr11	76151875	76262554	+	131423	50.7573	42.8988	19.5106	24.6654	34.5534	63.7883	24.7401	0.0342356	-2.3428	0.891204
320626	chr11	80364003	80364004	Sst	NM_012659	chr11	80374259	80375537	-	11534	10.1905	14.3208	41.4447	43.5769	29.3555	7.1088	-30.2552	0.00584905	-5.9765	0.650076
321012	chr11	80874157	80874158	Lppos	NR_132630	chr11	80902285	80903384	-	29227	20.9421	20.5463	68.1374	67.7217	42.271	62.4405	-47.1853	3.7e-05	-31.6116	0.0885056
321831	chr11	82385310	82385311	Tp63	NM_001127341	chr11	82262248	82468810	+	123062	44.9749	38.1565	12.7591	20.1722	22.0643	4.0101	25.1	0.0379767	28.5285	0.0978937
327676	chr11	89848364	89848365	Arvcf	NM_001131013	chr11	89830062	89887729	-	39365	71.5991	76.4296	55.3252	47.2853	47.7944	67.2639	22.7091	0.0400997	16.4852	0.241977
327997	chr11	90091539	90091540	Rtn4r	NM_053613	chr11	90085448	90109875	-	18336	65.6966	61.2806	15.8313	26.6634	32.6639	10.3661	42.2413	0.0186376	41.9736	0.0661296
328824	chr11	90814692	90814693	Car15	NM_001105901	chr11	90811892	90814786	-	94	0	3.2921	18.8301	28.173	76.6937	2.5685	-21.8555	0.0477125	-37.9851	0.413568
329241	chr11	91235921	91235922	Ppil2	NM_001017383	chr11	91200041	91222633	+	35880	70.3717	58.1133	23.7716	31.1386	20.186	87.3808	36.7874	0.0357702	10.4591	0.788353
330848	chr12	1008513	1008514	Stard13	NM_001109060	chr12	1007826	1174378	-	165865	51.2151	43.2423	3.1433	1.5902	28.5702	68.0595	44.862	0.0080962	-1.08615	0.961899
333679	chr12	7810435	7810436	Fry	NM_001170398	chr12	7683058	7925464	-	115029	66.2604	79.6923	9.6255	22.9337	5.1644	50.2908	56.6968	0.0266969	45.2488	0.194532
333902	chr12	7988438	7988439	Fry	NM_001170398	chr12	7683058	7925464	-	62974	88.7512	79.2728	28.6179	45.3687	11.6311	51.0224	47.0187	0.0394286	52.6853	0.121484
336585	chr12	9990896	9990897	Ubl3	NM_001015030	chr12	9953321	9997648	+	37575	14.3775	24.4666	44.4027	49.3364	5.6604	43.2393	-27.4475	0.0393989	-5.0278	0.820236
340062	chr12	13306460	13306461	Bud31	NM_053556	chr12	13302065	13309469	-	3009	40.8329	42.6603	24.0844	13.6651	51.8148	32.3873	22.8718	0.0495375	-0.35445	0.97432
341051	chr12	14229418	14229419	Baiap2l1	NM_001034140	chr12	14285462	14373560	+	56044	57.2338	51.5207	29.2704	34.6918	26.866	63.6547	22.3961	0.0295537	9.1169	0.672752
342063	chr12	15118873	15118874	Fam220a	NM_001017485	chr12	15088130	15110348	-	8525	7.5702	6.7528	58.3975	45.7417	35.2299	53.0557	-44.9081	0.0193607	-36.9813	0.0535737
342409	chr12	15368415	15368416	Zfp316	NM_001107121	chr12	15394007	15407698	+	25592	38.9995	31.9152	12.7591	17.4126	31.0309	34.1769	20.3715	0.0406576	2.85345	0.538229
343419	chr12	16092452	16092453	Mmd2	NM_001037217	chr12	16049293	16105829	+	43159	79.433	71.1609	42.3124	45.2266	16.2436	71.4033	31.5275	0.0188026	31.4735	0.376254
345704	chr12	18395334	18395335	Mrm2	NM_001107125	chr12	18391357	18396265	+	3977	68.2799	69.5482	41.4447	38.9705	50.6514	29.75	28.7065	0.00233695	28.7133	0.111214
345937	chr12	18682460	18682461	Mad1l1	NM_001109387	chr12	18402691	18711591	+	279769	58.8996	54.3418	21.0248	33.7206	61.0514	31.5522	29.248	0.0492785	10.3189	0.560786
350114	chr12	24055383	24055384	Nyap1	NM_001107132	chr12	24043356	24054628	+	12027	24.1279	19.1688	1.7113	0	32.1275	50.2908	20.7927	0.0155441	-19.5608	0.173312
351822	chr12	25409083	25409084	Sh2b2	NM_053669	chr12	25473619	25501387	+	64536	53.6021	46.5514	16.2645	4.2066	18.6113	35.181	39.8412	0.0293812	23.1806	0.123526
351884	chr12	25470019	25470020	Sh2b2	NM_053669	chr12	25473619	25501387	+	3600	0	0	33.0462	25.9643	10.5766	11.9054	-29.5053	0.0140987	-11.241	0.00347521
353483	chr12	26625911	26625912	Mlxipl	NM_133552	chr12	26588219	26620779	-	5132	70.3717	62.5856	27.2936	17.0487	67.5453	39.7618	44.3075	0.0204418	12.8251	0.467814
357492	chr12	31208864	31208865	Wbscr17	NM_001025112	chr12	30342776	31212714	+	866088	28.3815	31.1436	3.6334	2.164	30.6113	0	26.8638	0.00337373	14.4569	0.44615
360113	chr12	33488253	33488254	Rimbp2	NM_001100488	chr12	33319995	33529398	+	168258	0	12.9964	57.2173	44.5393	28.8219	34.2761	-44.3801	0.0393855	-25.0508	0.0708341
361061	chr12	34448652	34448653	Tmem132d	NM_198727	chr12	33851100	34515311	+	597552	82.979	63.5748	15.3632	23.2612	37.6122	18.179	53.9647	0.035674	45.3813	0.080632
361151	chr12	34555630	34555631	Tmem132d	NM_198727	chr12	33851100	34515311	+	704530	0	0	20.0902	22.0022	4.5212	0	-21.0462	0.00205696	-2.2606	0.42265
362455	chr12	36451595	36451596	Myl6l	NM_001100983	chr12	35081271	35081883	-	1369712	60.0481	63.8776	36.8261	45.3687	51.3507	15.9457	20.8654	0.0468198	28.3147	0.252755
364138	chr12	38783315	38783316	Ncor2	NM_001108334	chr12	38748527	38909933	+	34788	62.4379	58.225	18.0202	3.5389	15.1668	51.8428	49.5519	0.0223842	26.8267	0.283311
368000	chr12	41431534	41431535	Atp2a2	NR_027839	chr12	41434650	41482924	+	3116	76.2941	83.04	56.8113	59.7586	78.5719	82.6174	21.3821	0.0283785	-0.9276	0.835499
369842	chr12	42773096	42773097	Ptpn11	NM_001177593	chr12	42762629	42822760	+	10467	31.6724	24.1214	7.2433	0	47.9987	0	24.2752	0.0434429	3.89755	0.887282
374038	chr12	45988474	45988475	Fbxw8	NM_001107145	chr12	45877859	45969762	+	110615	72.8496	78.3278	39.3483	49.9585	66.2687	78.1492	30.9353	0.0352888	3.37975	0.65684
375437	chr12	47051834	47051835	Taok3	NM_001024254	chr12	46857903	47002369	-	49465	0	9.8067	52.6105	57.1834	8.7359	15.3244	-49.9936	0.0115095	-7.1268	0.350985
377194	chr12	48518093	48518094	Rab35	NM_001013046	chr12	48502882	48516964	-	1129	83.6245	84.2239	59.8867	46.7244	52.5497	74.2276	30.6186	0.0433094	20.5356	0.198743
378307	chr12	49140391	49140392	Hnf1a	NM_012669	chr12	49201978	49226746	+	61587	49.2045	51.0995	76.5437	70.9888	24.8716	35.5491	-23.6142	0.015095	19.9416	0.066627
381957	chr12	51497547	51497548	Grk3	NM_012897	chr12	51433366	51510797	+	64181	89.441	78.937	57.3827	54.8671	46.1062	81.3001	28.0641	0.0350935	20.4858	0.380677
383045	chr12	52432569	52432570	Miat	NR_111959	chr12	52201093	52215702	+	231476	0	12.9964	47.1471	59.8201	17.0185	50.2908	-46.9854	0.0353484	-27.1564	0.267765
383727	chr12	52988623	52988624	Mn1	NM_001191928	chr12	52955947	52991986	-	3363	37.3049	35.3823	14.3037	13.2428	23.7427	26.4691	22.5704	0.002358	11.2377	0.0213302
384076	chr12	53253358	53253359	Pitpnb	NM_053742	chr12	53020765	53083036	-	170322	84.795	75.2232	50.8923	53.3403	83.1321	55.9439	27.8928	0.0299634	10.4711	0.543027
384891	chr12	54103140	54103141	Lrcol1	NM_001270418	chr12	54119565	54131440	-	28300	48.5618	37.4777	12.6349	4.9384	35.9117	36.1249	34.2331	0.0367194	7.00145	0.333865
385926	chr13	2531638	2531639	Dsel	NM_001305281	chr13	1936180	1942350	-	589288	16.8795	28.8034	59.3186	55.1916	33.9924	14.0446	-34.4136	0.0320041	-1.17705	0.928556
386899	chr13	5338442	5338443	Dsel	NM_001305281	chr13	1936180	1942350	-	3396092	40.082	30.4055	60.651	58.3945	71.2018	31.3299	-24.279	0.0394121	-16.0221	0.516566
387805	chr13	13453198	13453199	Cntnap5c	NM_001047866	chr13	11594155	12804561	+	1859043	0	0	22.7829	18.9076	0	19.6405	-20.8453	0.00853005	-9.82025	0.42265
389828	chr13	19844292	19844293	LOC304725	NM_001329899	chr13	19615957	20631634	-	787342	0	8.2772	41.4447	46.4625	16.2436	9.448	-39.815	0.0144559	-8.7072	0.245448
394004	chr13	31927732	31927733	Kdsr	NM_001108342	chr13	31929861	31962747	-	35015	0	4.9326	48.4433	63.9677	1.0166	38.3677	-53.7392	0.0222075	-17.2259	0.457018
395723	chr13	36656422	36656423	Cdh7	NM_001012737	chr13	36230291	36366642	+	426131	16.7584	26.1536	42.9512	43.5769	44.606	25.5379	-21.8081	0.0435817	-13.6159	0.32864
397479	chr13	40371585	40371586	Inhbb	NM_080771	chr13	40555698	40561388	-	189803	13.3817	5.9733	39.0167	34.9677	1.9154	7.9886	-27.3147	0.023061	4.7255	0.42785
397816	chr13	40652546	40652547	Ralb	NM_053821	chr13	40612012	40646132	-	6414	37.967	53.3953	84.3408	83.0761	49.8317	87.8604	-38.0273	0.0390193	-23.1649	0.376132
398117	chr13	41160553	41160554	Sctr	NM_031115	chr13	41160338	41201354	+	215	22.7486	32.1136	0	0	25.3872	0	27.4311	0.0279239	14.7375	0.389792
400902	chr13	47442674	47442675	Lypd1	NM_001007727	chr13	47327522	47368232	-	74442	82.679	89.2193	46.1422	47.2853	25.2356	62.8345	39.2354	0.00708294	41.9141	0.159195
401890	chr13	49219120	49219121	Mgat5	NM_023095	chr13	48946177	49250496	+	272943	22.7486	25.4404	47.1471	57.2972	26.7689	51.4073	-28.1276	0.0331228	-14.9936	0.349918
402394	chr13	49857044	49857045	R3hdm1	NM_001134867	chr13	49897738	50035934	+	40694	29.4054	27.7522	58.14	56.3957	56.9181	21.0424	-28.6891	0.00174972	-10.4015	0.620973
403128	chr13	50887177	50887178	Thsd7b	NM_001191669	chr13	51235508	51990395	+	348331	54.0998	54.8302	35.7209	30.7603	5.5213	33.8719	21.2244	0.0136671	34.7684	0.133759
404727	chr13	53499652	53499653	Ctse	NM_012938	chr13	53499149	53521602	+	503	17.9136	36.3912	75.0773	67.8026	63.1361	88.9791	-44.2876	0.0467655	-48.9052	0.0912827
405492	chr13	54144029	54144030	Klhdc8a	NM_001100683	chr13	54143332	54151418	+	697	84.8966	82.8554	63.024	57.3525	84.2711	77.3505	23.6878	0.015805	3.0652	0.485012
407068	chr13	55445653	55445654	Sox13	NM_001105952	chr13	55487560	55531977	+	41907	49.8607	52.8055	20.0902	7.2187	21.1483	39.2874	37.6786	0.0293566	21.1152	0.148345
407964	chr13	56114826	56114827	Adora1	NM_017155	chr13	56099177	56131142	-	16316	47.3161	45.5643	11.1992	0	52.5497	34.6613	40.8406	0.0187197	2.8347	0.782311
409086	chr13	57129042	57129043	Elf3	NM_001024768	chr13	57135482	57140303	-	11261	77.0682	82.2523	48.2612	31.9525	51.9801	61.7215	39.5534	0.0437487	22.8094	0.0538315
409560	chr13	57507888	57507889	Csrp1	NM_017148	chr13	57601913	57623354	+	94025	0	8.4233	31.1881	39.8687	19.3117	61.8355	-31.3167	0.03533	-36.362	0.235426
409789	chr13	57678498	57678499	Tnni1	NM_017184	chr13	57673398	57684215	+	5100	22.7486	25.6916	0	0	7.0873	12.6789	24.2201	0.0036709	14.337	0.0452882
411985	chr13	60468580	60468581	Nek7	NM_001108346	chr13	60518084	60586290	-	117710	29.4054	19.1688	47.1471	49.641	20.8774	43.4286	-24.107	0.0445844	-7.8659	0.590265
415053	chr13	70346558	70346559	LOC689412	NM_001109538	chr13	70527603	70528310	+	181045	19.393	16.1213	51.3933	66.3754	25.0033	25.5794	-41.1272	0.0330451	-7.5342	0.0453253
416275	chr13	73534082	73534083	Ivns1abp	NM_001047085	chr13	73676539	73683832	+	142457	79.433	78.7216	53.1618	57.2718	31.0757	72.6184	23.8605	0.0075534	27.2303	0.320228
418653	chr13	76152954	76152955	Rgs16	NM_001077589	chr13	76145329	76148774	+	7625	0	0	23.1688	30.7603	0	0	-26.9645	0.0192455	0	NA
420512	chr13	78771755	78771756	Tdrd5	NM_001134740	chr13	78797042	78845281	-	73526	0	0.8986	29.2704	20.2688	13.0965	0	-24.3203	0.0328927	-6.09895	0.450879
421875	chr13	81011974	81011975	Astn1	NM_001170603	chr13	80970384	81285187	+	41590	68.6925	61.9311	42.9512	38.7139	2.6205	62.8345	24.4793	0.02555	32.5843	0.394659
424455	chr13	86284391	86284392	Prrx1	NM_153821	chr13	86039712	86107205	-	177186	0	9.8067	54.2336	56.3957	12.2989	66.9382	-50.4113	0.00977549	-34.7152	0.33752
425524	chr13	88284681	88284682	Tbx19	NM_001107193	chr13	88283231	88305361	-	20680	0	0	24.2209	16.058	1.3108	4.5811	-20.1395	0.0387022	-2.94595	0.213393
426728	chr13	89836794	89836795	Fmo9	NM_001109466	chr13	89648148	89668956	-	167838	6.6477	0	39.8819	28.173	58.3563	0	-30.7036	0.0448661	-25.8543	0.47151
426876	chr13	90075064	90075065	Uck2	NM_001102408	chr13	90035484	90087109	-	12045	53.6021	38.8256	6.4443	0	12.2989	21.7832	42.9917	0.0333996	29.1728	0.0798646
427101	chr13	90299827	90299828	Lrrc52	NM_001077434	chr13	90314701	90337972	-	38145	0	0	23.5912	19.2091	44.2792	0	-21.4002	0.0103206	-22.1396	0.42265
427521	chr13	90795000	90795001	Lmx1a	NM_001105967	chr13	90560340	90699341	+	234660	29.4054	29.3572	9.6255	5.9774	28.7181	44.381	21.5799	0.00707013	-7.16825	0.456652
430372	chr13	94916925	94916926	Vangl2	NM_001105969	chr13	94905107	94928701	-	11776	55.6345	63.1241	13.0412	28.9891	48.9601	30.2703	38.3642	0.0488944	19.7641	0.188605
430528	chr13	95091141	95091142	Dcaf8	NM_001014231	chr13	95053334	95099781	+	37807	14.3775	21.1522	52.0487	45.7417	69.6106	17.5319	-31.1303	0.0213949	-25.8064	0.429338
430932	chr13	95415449	95415450	Tagln2	NM_001013127	chr13	95407076	95413997	+	8373	11.0724	5.6338	45.9062	51.1215	33.7869	24.7695	-40.1608	0.00868614	-20.9251	0.057873
432092	chr13	97808091	97808092	Rgs7	NM_019343	chr13	97560709	98000102	-	192011	40.8329	37.8036	66.7438	76.7659	56.5346	56.6299	-32.4366	0.0250715	-17.264	0.00761706
433310	chr13	100049900	100049901	Zfp238	NM_022678	chr13	100036033	100037602	+	13867	43.5184	46.202	83.8613	85.0282	75.7675	57.8479	-39.5846	0.00136346	-21.9475	0.136387
434480	chr13	101597625	101597626	Slamf1	NM_001109078	chr13	101446882	101481363	+	150743	82.679	59.5273	11.981	13.5452	44.5792	29.75	58.34	0.0373487	33.9385	0.132281
439071	chr13	106298839	106298840	Tlr5	NM_001145828	chr13	106310983	106315238	+	12144	0	4.1562	27.2936	31.8981	4.9715	29.75	-27.5177	0.0124657	-15.2827	0.347861
439433	chr13	106747762	106747763	Lbr	NM_134453	chr13	106629769	106648432	-	99330	0	10.4491	48.4433	41.9862	0	22.3909	-39.9902	0.0227833	-5.9709	0.67662
441011	chr13	108940424	108940425	Dusp10	NM_001105734	chr13	108932783	108969913	+	7641	42.8195	36.7891	66.5822	66.9324	48.8697	41.4944	-26.953	0.0123252	-5.37775	0.376115
441276	chr13	109337805	109337806	Tgfb2	NM_031131	chr13	109681279	109791576	-	453771	34.2814	42.3505	76.8543	72.8005	48.8809	51.6742	-36.5115	0.0149502	-11.9616	0.107284
441412	chr13	109547215	109547216	Tgfb2	NM_031131	chr13	109681279	109791576	-	244361	33.5934	20.7947	71.9316	82.7099	0	22.6614	-50.1267	0.026744	15.8634	0.347093
441683	chr13	109871646	109871647	Rrp15	NM_001009702	chr13	109807396	109830711	-	40935	27.4221	35.3823	4.8404	0	6.4754	20.6584	28.982	0.0248732	17.8353	0.159571
442343	chr13	110769193	110769194	Esrrg	NM_203336	chr13	110769391	111326800	+	198	50.7573	60.2989	80.9288	81.1934	59.4089	71.9494	-25.533	0.0332085	-10.151	0.326543
442403	chr13	110821669	110821670	Esrrg	NM_203336	chr13	110769391	111326800	+	52278	11.0724	11.1807	30.6463	36.6085	20.8774	12.4917	-22.5008	0.0171096	-5.558	0.316154
442671	chr13	111143100	111143101	Esrrg	NM_203336	chr13	110769391	111326800	+	373709	0	5.9733	35.9211	33.5064	69.0813	4.1391	-31.7271	0.0101529	-33.6236	0.41085
443644	chr13	112485125	112485126	Kcnk2	NM_172041	chr13	112320272	112512344	-	27219	18.0515	27.0098	2.9078	0	4.9715	7.5232	21.0768	0.0464694	16.2833	0.0729657
443842	chr13	112713224	112713225	Cenpf	NM_001100827	chr13	112758854	112804965	-	91741	13.3817	9.8067	31.1881	33.9072	0	5.8243	-20.9535	0.0112932	8.68205	0.126227
445975	chr13	114729894	114729895	Ppp2r5a	NM_001107891	chr13	114599130	114643527	-	86367	62.4379	47.7478	14.6578	6.7516	26.2645	0	44.3882	0.0335458	41.9606	0.10813
447174	chr13	116118314	116118315	Sertad4	NM_001108351	chr13	116126510	116136873	-	18559	39.5945	35.3823	72.339	80.1139	83.8883	51.7706	-38.7381	0.0127773	-30.341	0.201889
447560	chr13	116693192	116693193	Camk1g	NM_182842	chr13	116631313	116654952	-	38240	59.585	62.382	88.9073	81.6933	74.7408	72.9224	-24.3168	0.0243884	-12.8481	0.0164412
451521	chr14	4722662	4722663	Lrrc8d	NM_001008338	chr14	5077922	5093047	-	370385	21.5128	31.6912	0	0	23.7427	4.5811	26.602	0.0347051	12.4401	0.370184
454173	chr14	7728788	7728789	Ptpn13	NM_001100789	chr14	7662573	7837443	-	108655	73.2715	65.4193	30.6463	9.2858	25.4522	51.4479	49.3794	0.0492157	30.8954	0.150675
454992	chr14	8630991	8630992	Arhgap24	NM_001012032	chr14	8355453	8404205	-	226786	55.6345	47.7478	20.6815	27.3987	27.9451	11.7618	27.6511	0.0333461	31.8377	0.0714709
456375	chr14	9977999	9978000	Gpat3	NM_001025670	chr14	10293025	10343730	-	365731	38.1357	26.4296	0	0	1.8793	10.6084	32.2826	0.0313351	26.0388	0.0704187
457881	chr14	11249273	11249274	Hnrnpd	NM_001082539	chr14	11200290	11218603	+	48983	55.6345	52.6497	14.3037	25.9643	30.6113	14.3532	34.0081	0.0299186	31.6598	0.0618896
458982	chr14	12497219	12497220	Bmp3	NM_017105	chr14	12306369	12331030	-	166189	88.4073	69.8602	33.0462	28.5386	33.7869	48.3617	48.3413	0.0368343	38.0594	0.0840957
459298	chr14	12998891	12998892	Fgf5	NM_022211	chr14	12917741	12938405	-	60486	62.4379	62.9205	87.5014	84.0582	72.7898	48.6301	-23.1006	0.00561561	1.96925	0.885509
462373	chr14	17372491	17372492	Uso1	NM_019379	chr14	17289139	17354576	-	17915	47.3161	42.7606	1.9393	6.215	0.8739	71.4429	40.9612	0.00576595	8.87995	0.82515
464157	chr14	20462810	20462811	Slc4a4	NM_053424	chr14	20386110	20723823	-	261013	29.4054	24.9917	4.8404	2.0502	0	13.832	23.7533	0.0118667	20.2826	0.107788
465455	chr14	23001683	23001684	Tmprss11g	NM_001008554	chr14	23058671	23097346	+	56988	0	8.7315	27.2936	27.3987	31.6071	4.4236	-22.9804	0.0342527	-13.6496	0.439904
466154	chr14	24916915	24916916	Epha5	NM_024367	chr14	25418098	25775188	+	501183	12.933	22.709	47.1471	40.3313	21.5978	50.2908	-25.9182	0.0490035	-18.1233	0.354336
467929	chr14	30852110	30852111	Mir193b	NR_128671	chr14	30144276	30144359	-	707751	55.6345	39.485	0	0	1.4437	39.0236	47.5598	0.0276363	27.3261	0.313242
469258	chr14	33485439	33485440	Ppat	NM_057198	chr14	33371453	33405832	+	113986	60.0481	66.049	32.4335	23.6466	21.11	41.246	35.0085	0.0223245	31.8706	0.0936449
469834	chr14	34174662	34174663	Nmu	NM_022239	chr14	34140349	34167675	+	34313	37.3049	48.5523	16.2645	17.5283	14.0031	41.5543	26.0322	0.0441514	15.1499	0.415713
470664	chr14	35208872	35208873	Pdgfra	NM_012802	chr14	35356433	35409311	-	200439	72.0965	67.6307	17.0403	18.2457	51.9801	6.6222	52.2206	0.00195578	40.5624	0.217045
471285	chr14	35897658	35897659	Lnx1	NM_001108358	chr14	35873424	35976075	+	24234	83.8837	87.6079	62.281	63.2652	70.6378	69.726	22.9727	0.00695586	15.5639	0.0148355
471831	chr14	36648093	36648094	Usp46	NM_001191596	chr14	36514022	36582331	+	134071	37.3049	35.3823	0	0	7.0873	22.2813	36.3436	0.000698886	21.6593	0.10557
472749	chr14	37724088	37724089	Tec	NM_053432	chr14	37729489	37838226	+	5401	11.7493	16.0147	56.9597	54.1528	16.9817	29.2992	-41.6743	0.00373205	-9.25845	0.291317
473200	chr14	38385993	38385994	Commd8	NM_001106004	chr14	38422178	38432356	+	36185	81.3685	88.5749	56.9597	50.8073	78.7446	77.6075	31.0882	0.0224457	6.79565	0.203502
473270	chr14	38501394	38501395	Gabrb1	NM_012956	chr14	38453153	38924067	-	422673	60.8308	61.5479	32.07	38.6582	35.4617	18.9386	25.8253	0.016067	33.9892	0.0544059
473314	chr14	38622159	38622160	Gabrb1	NM_012956	chr14	38453153	38924067	-	301908	0	10.054	46.4191	38.0225	74.8063	15.1862	-37.1938	0.0296369	-39.9693	0.317075
474616	chr14	42199367	42199368	Slc30a9	NM_001109088	chr14	42261861	42315535	-	116168	65.8214	68.9789	87.6232	88.2317	93.5779	72.665	-20.5273	0.00607891	-15.7213	0.275461
475012	chr14	42680636	42680637	Limch1	NM_001191678	chr14	42560955	42868253	-	187617	81.3685	86.5887	63.6	55.4478	78.9461	85.5953	24.4547	0.0370126	1.7079	0.725275
475868	chr14	43731834	43731835	Rhoh	NM_001013430	chr14	43781205	43812028	-	80194	0	6.2232	27.2936	21.8329	6.4754	21.2577	-21.4517	0.035281	-10.7549	0.311895
477712	chr14	46507875	46507876	LOC310926	NM_001025002	chr14	46814996	46861510	-	353635	57.2992	47.632	83.4528	79.4423	77.4637	52.0283	-28.982	0.0310902	-12.2804	0.461994
477880	chr14	46700824	46700825	LOC310926	NM_001025002	chr14	46814996	46861510	+	114172	57.2992	48.1008	83.4528	79.1646	77.4637	52.0283	-28.6087	0.0300504	-12.046	0.46706
478255	chr14	46825785	46825786	Rn45s	NR_046239	chr14	46820988	46834539	+	4797	64.6678	69.6083	89.4772	85.7091	86.9599	76.8354	-20.4551	0.022299	-14.7596	0.11999
478290	chr14	46827739	46827740	LOC310926	NM_001025002	chr14	46814996	46861510	-	33771	64.6678	69.6083	89.4772	85.7091	86.9599	76.8354	-20.4551	0.022299	-14.7596	0.11999
478337	chr14	46831533	46831534	Rn45s	NR_046239	chr14	46820988	46834539	+	10545	57.2992	48.1008	83.4528	79.1646	77.4637	52.0283	-28.6087	0.0300504	-12.046	0.46706
478369	chr14	46833635	46833636	LOC310926	NM_001025002	chr14	46814996	46861510	-	27875	57.2992	48.1008	83.4528	79.1646	77.4637	52.0283	-28.6087	0.0300504	-12.046	0.46706
481198	chr14	55370017	55370018	Pcdh7	NM_001004087	chr14	54787853	55216825	-	153192	0	0	20.0902	22.1524	0	2.5685	-21.1213	0.00237471	-1.28425	0.42265
482440	chr14	59415898	59415899	Stim2	NM_001105750	chr14	59325607	59451210	-	35312	48.1408	49.5654	18.0202	19.4807	31.7357	17.8713	30.1027	0.00114642	24.0496	0.0746791
483950	chr14	61508930	61508931	Dhx15	NM_001191597	chr14	61248770	61286905	+	260160	0	3.5907	30.989	38.2587	8.1443	35.9569	-32.8285	0.0149101	-20.2553	0.285427
484149	chr14	62059283	62059284	Kctd8	NM_001100172	chr14	62014880	62262242	-	202959	11.0724	24.0071	59.8867	79.6019	50.1267	36.1602	-52.2045	0.0474055	-25.6037	0.114866
484167	chr14	62138189	62138190	Kctd8	NM_001100172	chr14	62014880	62262242	-	124053	62.4379	65.4193	39.0167	28.0849	14.8034	86.0136	30.3778	0.0330675	13.5201	0.740892
484323	chr14	62627380	62627381	Yipf7	NM_001108861	chr14	62670744	62698718	-	71338	91.6745	85.7306	68.5784	67.581	80.1847	65.6762	20.6228	0.0206919	15.7721	0.181894
484971	chr14	64449943	64449944	Gba3	NM_001106010	chr14	64480976	64567844	-	117901	0	11.4087	42.9512	46.3108	0.9057	70.7153	-38.9267	0.0225501	-30.1061	0.484301
485257	chr14	65155441	65155442	Kcnip4	NM_181365	chr14	65635532	66779107	+	480091	55.013	37.7533	7.0256	8.4089	36.17	29.09	38.6659	0.0466534	13.7531	0.278307
487805	chr14	72375583	72375584	C1qtnf7	NM_001107221	chr14	72037932	72051552	-	324031	0	4.736	31.1881	31.9525	0	8.515	-29.2023	0.00667928	-1.8895	0.735515
488259	chr14	73735431	73735432	Rab28	NM_053978	chr14	73894338	73970535	+	158907	0	2.47	24.2209	24.6654	17.6487	0	-23.2081	0.00291069	-7.58935	0.484072
488470	chr14	74161344	74161345	Rab28	NM_053978	chr14	73894338	73970535	+	267006	59.2791	56.5167	91.9042	95.3695	60.073	74.5589	-35.739	0.00382194	-9.41805	0.329733
488775	chr14	75188628	75188629	Hs3st1	NM_053391	chr14	75872406	75873333	+	683778	17.6437	11.7275	38.2616	41.5785	14.1813	65.2538	-25.2344	0.0175859	-25.0319	0.432891
488972	chr14	75849241	75849242	Hs3st1	NM_053391	chr14	75872406	75873333	+	23165	78.2428	79.5796	41.4447	52.8551	77.5579	68.4545	31.7613	0.0311868	5.905	0.327928
489592	chr14	77202514	77202515	Drd5	NM_012768	chr14	77202166	77203594	-	1080	0	0	48.6967	33.2735	0	9.8057	-40.9851	0.0336272	-4.90285	0.42265
490062	chr14	77694415	77694416	Msx1	NM_031059	chr14	77690989	77694789	+	3426	57.7816	58.9778	19.2962	31.0506	11.3736	64.5669	33.2063	0.0302226	20.4094	0.523168
490113	chr14	77745127	77745128	Cytl1	NM_001134604	chr14	77783864	77788875	-	43748	16.1775	14.9279	63.3859	45.7417	26.9966	2.6753	-39.0111	0.0477463	0.71675	0.958414
490225	chr14	77902896	77902897	Stk32b	NM_001107224	chr14	77813471	78071391	+	89425	0	2.1958	20.0902	23.3825	38.6905	0	-20.6384	0.00906695	-18.2474	0.445739
490267	chr14	78002626	78002627	Stk32b	NM_001107224	chr14	77813471	78071391	+	189155	46.2889	34.4536	1.2123	11.0222	66.0359	17.6062	34.254	0.0468404	-1.4498	0.958909
491660	chr14	79504571	79504572	Sorcs2	NM_001107225	chr14	79176693	79547823	+	327878	17.127	15.9869	50.039	50.6357	31.2447	9.5174	-33.7804	0.000362579	-3.8241	0.758775
491683	chr14	79537654	79537655	Sorcs2	NM_001107225	chr14	79176693	79547823	+	360961	27.4221	12.9964	54.2336	65.0074	31.7357	47.7448	-39.4113	0.0484189	-19.531	0.211572
492948	chr14	80558105	80558106	Ramp3	NM_020100	chr14	80555481	80572981	+	2624	66.2604	78.1257	42.4552	35.936	68.5001	33.5652	32.9975	0.0396001	21.1604	0.370064
493476	chr14	81077623	81077624	Igfbp1	NM_013144	chr14	81083055	81088123	+	5432	0	0	31.1881	35.7714	19.3117	10.9671	-33.4798	0.00465257	-15.1394	0.0682654
494693	chr14	82668519	82668520	Nat8l	NM_001191681	chr14	82725855	82732491	-	63972	9.2109	24.1839	69.2193	56.3957	71.8176	37.7023	-46.1101	0.0427858	-38.0626	0.17774
496108	chr14	83960663	83960664	Depdc5	NM_001107229	chr14	83775509	83906306	-	54357	32.93	36.723	65.7519	70.8444	21.3078	61.4604	-33.4716	0.00887763	-6.5576	0.775907
497814	chr14	85464858	85464859	Mtmr3	NM_001012038	chr14	85381832	85500445	-	35587	0	1.3178	25.2592	16.9098	7.6274	1.168	-20.4256	0.0402471	-3.7388	0.374331
498240	chr14	85862902	85862903	Nefh	NM_012607	chr14	85859192	85869178	-	6276	30.5001	35.3823	0	3.1149	20.7724	0	31.3837	0.00840564	22.555	0.168833
501529	chr14	90169782	90169783	Abca13	NM_001106020	chr14	89181314	89673490	+	988468	31.3291	35.3823	52.0487	61.0135	8.3215	36.5365	-23.1754	0.0422221	10.9267	0.523415
502115	chr14	91611946	91611947	Ikzf1	NM_001107237	chr14	91567473	91652247	+	44473	64.3131	43.1012	6.9011	7.755	43.3993	48.5702	46.3791	0.0485929	7.7224	0.552636
502816	chr14	93067860	93067861	Cobl	NM_001107236	chr14	92142187	92292689	-	775171	11.7493	5.8722	43.4411	37.2765	18.0072	41.8424	-31.548	0.0177383	-21.114	0.227545
505550	chr14	100280709	100280710	Cnrip1	NM_001014232	chr14	100291062	100320330	-	39621	28.5809	21.5973	65.3227	69.482	36.091	19.5984	-42.3132	0.00909986	-2.7556	0.787389
505713	chr14	100512372	100512373	Egfr	NM_031507	chr14	100438988	100617315	-	104943	65.6033	56.8497	23.7716	12.9534	6.8709	41.5742	42.864	0.0253529	37.004	0.174579
507338	chr14	103731127	103731128	Spred2	NM_001047094	chr14	103926068	104024316	+	194941	68.4383	67.2257	43.1619	38.0835	75.2873	57.8853	27.2093	0.00908015	1.2457	0.899521
507749	chr14	104047163	104047164	Spred2	NM_001047094	chr14	103926068	104024316	+	121095	44.9749	46.772	11.5123	0	23.7427	29.75	40.1173	0.0204445	19.1271	0.0258309
507826	chr14	104114467	104114468	Actr2	NM_001009268	chr14	104074909	104109758	-	4709	20.9421	37.5303	67.3766	72.5114	10.727	26.8415	-40.7078	0.0426045	10.452	0.461459
508634	chr14	104888471	104888472	Usp34	NM_001271196	chr14	104954069	105100563	+	65598	0	17.9598	58.279	58.2193	0	1.4118	-49.2692	0.031651	8.274	0.455296
508855	chr14	105167950	105167951	RGD1305110	NM_001100971	chr14	105141199	105211491	-	43541	28.3815	26.582	2.9078	1.039	16.2436	43.8487	25.5084	0.00257602	-2.5644	0.870016
509947	chr14	106937734	106937735	Ehbp1	NM_001305130	chr14	106936367	107189184	-	251450	35.7362	44.0321	9.126	17.9658	2.1191	20.0909	26.3382	0.0490958	28.7792	0.100714
511653	chr14	108584433	108584434	Bcl11a	NM_001191683	chr14	108548256	108632982	+	36177	66.2604	72.163	44.6212	48.0891	68.5001	12.0101	22.8565	0.0217004	28.9566	0.415163
512363	chr14	109370481	109370482	Bcl11a	NM_001191683	chr14	108548256	108632982	+	822225	48.5618	42.0272	21.5242	25.2493	52.1762	30.6911	21.9078	0.0282286	3.86085	0.763747
512594	chr14	109896207	109896208	Fancl	NM_001191684	chr14	110369259	110433487	+	473052	32.5008	30.4055	6.6904	0	29.2218	0	28.1079	0.0151995	16.8422	0.36917
512848	chr14	110482159	110482160	Vrk2	NM_001108366	chr14	110444504	110576584	-	94425	73.8663	71.5309	46.6778	41.9531	39.062	82.3217	28.3832	0.00851003	12.0068	0.635084
512901	chr14	110562496	110562497	Vrk2	NM_001108366	chr14	110444504	110576584	-	14088	37.3049	23.5726	1.4547	0	2.7659	7.1088	29.7114	0.0499893	25.5014	0.0713183
514295	chr14	114592919	114592920	Acyp2	NM_001169145	chr14	114552147	114712779	-	119860	24.1279	23.2415	42.4552	52.8948	3.1111	11.9054	-23.9903	0.044522	16.1764	0.0672023
515146	chr15	1449262	1449263	LOC681383	NM_001109441	chr15	1254879	2328752	-	879490	43.5184	33.8309	16.7214	13.8321	20.4242	23.7456	23.3979	0.0436361	16.5897	0.0835084
517774	chr15	8768479	8768480	Kcnk5	NM_001039516	chr15	8654577	8696346	+	113902	0	0	27.2936	34.334	10.727	0	-30.8138	0.012801	-5.3635	0.42265
517968	chr15	8977352	8977353	RGD1304704	NM_001047874	chr15	8973821	8984510	+	3531	34.2814	42.8103	14.3037	11.4596	18.8063	79.6905	25.6642	0.0293371	-10.7026	0.760944
518139	chr15	9180998	9180999	Nid2	NM_001012005	chr15	8984787	9041180	-	139818	36.9459	34.8306	11.5123	11.0222	22.0643	10.6084	24.621	0.00193873	19.5519	0.0784506
518162	chr15	9203954	9203955	Cd99l2	NM_134459	chr15	9351907	9397780	+	147953	36.9459	34.8306	11.5123	11.0222	22.0643	10.6084	24.621	0.00193873	19.5519	0.0784506
518282	chr15	9380485	9380486	Cd99l2	NM_134459	chr15	9351907	9397780	-	17295	38.9863	44.5713	19.0294	23.4428	19.0936	50.7704	20.5427	0.0287304	6.8468	0.711745
518536	chr15	9933751	9933752	Cd99l2	NM_134459	chr15	9791008	9962327	-	28576	39.7401	44.5713	19.7601	23.3226	19.0936	50.7704	20.6144	0.0205466	7.2237	0.696248
520878	chr15	14268596	14268597	Rarb	NM_031529	chr15	14166282	14307995	+	102314	49.8607	49.3787	27.2936	17.9978	68.4463	40.603	26.974	0.028504	-4.90495	0.758292
521243	chr15	15039266	15039267	Oxsm	NM_001100508	chr15	14508022	14511770	+	531244	0	0	25.4177	16.5587	10.3944	16.5254	-20.9882	0.04177	-13.4599	0.0481545
521516	chr15	15696248	15696249	Slc4a7	NM_001270861	chr15	15875419	15950530	-	254282	22.7486	22.709	3.2304	0	27.0803	0	21.1136	0.0058023	9.18865	0.567373
522473	chr15	17195082	17195083	Ptprg	NM_134356	chr15	16953274	17647626	-	452544	0	7.8677	23.7716	25.9643	1.8001	0	-20.9341	0.0360121	3.0338	0.530613
523745	chr15	19585118	19585119	Cadps	NM_013219	chr15	19278580	19669176	+	306538	53.209	45.5643	11.5123	20.143	23.7427	55.4373	33.559	0.0282634	9.79665	0.608906
526012	chr15	23384280	23384281	Ptger2	NM_031088	chr15	23303777	23315207	+	80503	34.2814	45.8282	12.1609	7.9518	2.4488	20.6584	29.9984	0.0394923	28.5012	0.118238
528848	chr15	27643741	27643742	Cgrrf1	NM_053899	chr15	27562663	27583110	+	81078	0	0	55.7674	36.4383	73.762	0	-46.1028	0.0412451	-36.881	0.42265
529390	chr15	28144919	28144920	Dlgap5	NM_001135802	chr15	28108227	28138753	-	6166	0	3.9489	27.2936	20.8678	5.7325	0	-22.1062	0.0278892	-0.8918	0.821722
529951	chr15	28781319	28781320	Peli2	NM_001107259	chr15	28874963	29015968	+	93644	44.9749	30.1791	73.742	70.9888	40.2282	59.6412	-34.7884	0.0437407	-12.3577	0.417842
531245	chr15	30090897	30090898	Naa30	NM_001109099	chr15	29962872	29982034	+	128025	0	6.0646	33.8242	45.7417	22.5979	12.2801	-36.7507	0.0315398	-14.4067	0.137758
531303	chr15	30194137	30194138	Naa30	NM_001109099	chr15	29962872	29982034	+	231265	47.3161	58.1133	0	0	9.5692	43.7225	52.7147	0.010326	26.0689	0.282777
533219	chr15	33680718	33680719	Olr1645	NM_001000102	chr15	32766025	32767030	-	913688	60.3818	67.9988	40.64	44.9094	70.6378	64.8432	21.4156	0.0391385	-3.5502	0.535443
533754	chr15	35872734	35872735	Dad1	NM_138910	chr15	36679087	36699062	-	826328	60.3818	67.9988	40.64	44.9094	70.6378	64.8432	21.4156	0.0391385	-3.5502	0.535443
536203	chr15	38308703	38308704	Dhrs1	NM_001007621	chr15	38313181	38320467	-	11764	30.5001	32.4493	56.6471	49.8299	40.2282	15.2114	-21.7638	0.025523	3.7549	0.79296
538269	chr15	41836174	41836175	Lats2	NM_001107267	chr15	41788719	41828866	-	7308	68.2799	76.9459	40.4898	34.196	71.5503	82.539	35.27	0.0222857	-4.43175	0.591272
540119	chr15	44815497	44815498	Spata13	NM_001191686	chr15	44749845	44875232	+	65652	15.5304	2.47	59.8867	67.2898	26.6666	3.9485	-54.5881	0.0183887	-6.30735	0.677762
541139	chr15	46106938	46106939	Kcnrg	NM_001191687	chr15	45738075	45742401	+	368863	70.3717	67.0075	22.5616	32.3268	51.3507	70.7153	41.2454	0.0153176	7.6566	0.517465
542295	chr15	48011335	48011336	Pnma2	NM_001107272	chr15	48006291	48013952	-	2617	55.6345	38.8256	0	3.5389	0	60.1439	45.4606	0.0338891	17.1581	0.637818
543070	chr15	49225468	49225469	Rnaseh2b	NM_001007007	chr15	49197429	49240307	+	28039	65.2777	56.0985	37.6757	33.3227	18.1712	73.4654	25.1889	0.0383421	14.8698	0.64873
544402	chr15	51041292	51041293	Pinx1	NM_001083337	chr15	50970702	51029502	+	70590	34.2814	31.8436	58.8541	64.6585	35.2299	53.6366	-28.6938	0.0118216	-11.3707	0.345328
544828	chr15	51655019	51655020	Mir124-1	NR_031866	chr15	51712750	51712835	+	57731	48.1408	43.8361	16.2645	15.5861	33.0697	76.1076	30.0632	0.00521201	-8.6002	0.729302
545184	chr15	52185703	52185704	Extl3	NM_020097	chr15	52169313	52192414	-	6711	0	7.1587	44.4027	42.8931	0	6.0286	-40.0686	0.00823205	0.56505	0.914926
546501	chr15	54898609	54898610	Slc25a37	NM_001013996	chr15	54858325	54898186	-	423	91.9241	93.6644	66.0049	56.3957	90.0103	85.958	31.5939	0.0230618	4.8101	0.160912
546770	chr15	55299365	55299366	Rhobtb2	NM_001013133	chr15	55195151	55213442	-	85923	60.0481	61.042	19.3833	28.4402	69.917	43.5374	36.6333	0.0151151	3.81785	0.799618
548379	chr15	58134104	58134105	Fndc3a	NM_001107278	chr15	58104368	58252291	-	118187	14.9322	16.5616	59.8867	60.0187	27.4632	17.0983	-44.2058	0.000341708	-6.53385	0.339085
549030	chr15	59431641	59431642	Sucla2	NM_001108387	chr15	59183905	59238472	+	247736	62.4379	76.2364	35.1968	31.9525	2.316	47.3979	35.7625	0.037103	44.4802	0.199804
550918	chr15	62374856	62374857	Serp2	NM_001109104	chr15	62376860	62400750	-	25894	39.5945	52.2348	18.0202	17.4533	66.2991	23.4441	28.1779	0.0468919	1.04305	0.967004
551392	chr15	63068680	63068681	Dnajc15	NM_001106050	chr15	63670036	63734653	-	665973	13.6177	10.5877	38.2616	33.0436	22.9076	8.332	-23.5499	0.0160188	-3.5171	0.683111
551539	chr15	63308070	63308071	Dnajc15	NM_001106050	chr15	63670036	63734653	-	426583	0	15.5021	45.5254	54.2306	5.2321	16.7358	-42.127	0.0417592	-3.2329	0.769535
552420	chr15	64524660	64524661	Akap11	NM_012773	chr15	64390132	64420079	-	104581	42.8195	56.8497	9.0323	5.7573	20.5996	15.7332	42.4398	0.0276231	31.6682	0.0508198
555034	chr15	71184855	71184856	Pcdh17	NM_001107279	chr15	71182072	71271037	+	2783	83.0917	89.2193	46.4803	56.3957	94.0355	75.4585	34.7175	0.0270423	1.4085	0.898695
559054	chr15	83872381	83872382	Klhl1	NM_001106054	chr15	83811190	84250457	-	378076	52.6274	60.5825	30.5555	32.1142	77.1843	69.2902	25.2701	0.0247743	-16.6323	0.0972346
559868	chr15	86336642	86336643	Bora	NM_001013997	chr15	86953493	86975023	+	616851	12.933	6.5666	43.291	38.4757	13.3856	9.2602	-31.1335	0.0160398	-1.5731	0.718594
559875	chr15	86353000	86353001	Bora	NM_001013997	chr15	86953493	86975023	+	600493	12.933	6.5666	43.291	38.4757	13.3856	9.2602	-31.1335	0.0160398	-1.5731	0.718594
559954	chr15	86550913	86550914	Bora	NM_001013997	chr15	86953493	86975023	+	402580	69.3784	75.3595	36.3512	47.7851	79.5973	90.4118	30.3008	0.0424709	-12.6356	0.177531
560439	chr15	87400315	87400316	Klf5	NM_053394	chr15	87216662	87231849	+	183653	58.8996	64.095	25.9437	37.2765	29.292	43.4286	29.8872	0.0408529	25.137	0.0792287
561187	chr15	88760000	88760001	Klf12	NM_001107281	chr15	88095614	88445409	-	314591	0	0	20.0902	28.9891	0	2.7915	-24.5397	0.0313386	-1.39575	0.42265
563078	chr15	92208065	92208066	Rnf219	NM_001108389	chr15	92127750	92165948	-	42117	63.5007	61.091	84.6365	81.8781	66.5851	76.1821	-20.9614	0.00754682	-9.08775	0.207636
563507	chr15	92937654	92937655	Ndfip2	NM_001108390	chr15	92899713	92951232	+	37941	0	4.6435	27.2936	24.0612	36.1355	21.7832	-23.3557	0.0143555	-26.6376	0.0716617
564152	chr15	93983652	93983653	Trim52	NM_001106056	chr15	93853537	93855217	+	130115	32.29	31.8067	66.9837	65.5452	86.6404	47.1757	-34.2161	0.00049139	-34.8597	0.219351
564650	chr15	95479150	95479151	Slitrk1	NM_001107283	chr15	96793132	96797171	-	1318021	0	0	20.0902	21.4206	0	27.3797	-20.7554	0.00102559	-13.6898	0.42265
565619	chr15	98368014	98368015	Slitrk6	NM_001106057	chr15	98989210	98995830	-	627816	0	8.7315	29.2704	27.8704	8.5375	29.2253	-24.2047	0.0317866	-14.5157	0.325267
565660	chr15	98497672	98497673	Slitrk6	NM_001106057	chr15	98989210	98995830	-	498158	90.828	87.5085	68.6095	59.5759	49.2968	78.346	25.0755	0.0349101	25.3468	0.225088
566943	chr15	102865932	102865933	Mir17	NR_031818	chr15	103640901	103640985	+	774969	0	0	28.9916	18.9076	3.1111	0	-23.9496	0.0415765	-1.55555	0.42265
567250	chr15	103534104	103534105	Mir17	NR_031818	chr15	103640901	103640985	+	106797	0	14.4337	65.4309	48.4403	62.1331	25.9874	-49.7188	0.0467671	-36.8434	0.19884
568468	chr15	106287550	106287551	Tgds	NM_001107286	chr15	106757793	106778765	-	491215	46.514	35.3823	4.8404	2.2912	26.7689	35.8234	37.3824	0.0225447	9.652	0.310766
573084	chr15	112055705	112055706	Clybl	NM_001100685	chr15	111996345	112224036	+	59360	25.6755	28.6487	52.4583	66.2024	32.3045	58.5378	-32.1683	0.044601	-18.259	0.300777
574076	chr15	114294051	114294052	Fgf14	NM_022223	chr15	113765454	113991719	-	302332	58.8996	51.4325	21.0248	25.6711	7.0873	38.1339	31.8181	0.0185694	32.5555	0.178291
576385	chr16	3122120	3122121	Arhgef3	NM_001106061	chr16	2925677	2994155	+	196443	39.5945	31.3969	9.2867	13.4175	9.1615	42.473	24.1436	0.0342911	9.67845	0.62942
577193	chr16	4251200	4251201	Erc2	NM_170787	chr16	3260476	4228653	+	990724	29.4054	24.9917	2.4237	0	13.0965	2.2145	25.9867	0.00925635	19.5431	0.0796314
578012	chr16	5726258	5726259	Cacna2d3	NM_175595	chr16	4812760	5730475	-	4217	65.4728	65.8292	85.5903	87.9576	60.8246	42.8758	-21.1229	0.00319584	13.8008	0.264002
578110	chr16	5819108	5819109	Cacna2d3	NM_175595	chr16	4812760	5730475	-	88633	70.3717	75.6382	37.1488	37.8179	52.2027	62.8345	35.5216	0.00553776	15.4863	0.120736
579003	chr16	6651990	6651991	Rft1	NM_001135866	chr16	6645367	6679687	+	6623	0	1.3178	30.2367	29.4531	12.9289	5.5723	-29.186	0.000689168	-8.5917	0.148231
580059	chr16	7590843	7590844	Colq	NM_019274	chr16	7553134	7608336	-	17493	0	4.736	22.3175	27.5305	6.1124	3.5655	-22.556	0.0235184	-2.47095	0.455106
581107	chr16	8680804	8680805	Chat	NM_001170593	chr16	8493024	10652313	-	1971509	0	13.6269	57.2173	60.3225	67.6448	28.3116	-51.9564	0.0176135	-41.1647	0.186558
583688	chr16	11675120	11675121	Mapk8	NM_053829	chr16	11579503	11662858	-	12262	0	5.8413	31.5304	31.9525	21.5222	20.2392	-28.8208	0.0101659	-17.96	0.0266189
583752	chr16	11750268	11750269	Mapk8	NM_053829	chr16	11579503	11662858	-	87410	61.7737	69.4275	89.499	87.2824	65.6521	72.4256	-22.7901	0.0292286	-3.43825	0.570393
583765	chr16	11776999	11777000	Ptpn20	NM_001080149	chr16	11866188	11922332	+	89189	0	5.8413	31.5304	31.9525	21.5222	20.2392	-28.8208	0.0101659	-17.96	0.0266189
591264	chr16	23022325	23022326	Sh2d4a	NM_001012048	chr16	22972706	23044750	-	22425	0	13.4315	38.2616	43.2437	42.271	5.0614	-34.0369	0.0415463	-16.9505	0.481761
594551	chr16	31858716	31858717	Sh3rf1	NM_198764	chr16	31900566	32060681	-	201965	72.5348	69.7127	21.5242	28.9891	36.9058	71.4429	45.8671	0.00748351	16.9494	0.43111
599846	chr16	46723840	46723841	Tenm3	NM_001169133	chr16	46157682	46657495	+	566158	18.9249	8.8705	35.4833	38.0225	12.2989	6.5327	-22.8552	0.047807	4.4819	0.520199
605634	chr16	57893123	57893124	Sgcz	NM_001108875	chr16	56816513	57893289	+	1076610	0	1.9764	18.8301	23.2612	1.1069	5.3413	-20.0574	0.0143155	-2.2359	0.439577
606266	chr16	59026184	59026185	RGD1304810	NM_001107314	chr16	58998369	59047495	-	21311	49.2045	48.0489	85.8305	77.2766	57.8787	81.2699	-32.9269	0.0167496	-20.9476	0.21553
608349	chr16	61526606	61526607	Dctn6	NM_001106085	chr16	61461252	61480355	+	65354	27.4221	33.6763	53.6541	49.3364	25.6824	0	-20.946	0.0313708	17.708	0.312239
612442	chr16	68937080	68937081	Zfp703	NM_001109425	chr16	68911229	68915401	-	21679	34.2814	33.5679	70.2355	71.2514	20.4056	45.638	-36.8188	0.00028409	0.90285	0.949482
616524	chr16	73821253	73821254	Ikbkb	NM_053355	chr16	73809852	73863636	+	11401	21.5128	21.6129	70.3756	63.366	92.9005	64.8385	-45.3079	0.00593183	-57.3066	0.0550447
617721	chr16	75398584	75398585	Agpat5	NM_001134744	chr16	75417605	75460357	-	61773	76.2941	75.3282	52.6105	50.7653	64.7647	64.3651	24.1232	0.00185831	11.2462	0.00215278
617831	chr16	75519938	75519939	Angpt2	NM_134454	chr16	75572300	75621968	+	52362	32.93	43.2423	11.5123	3.621	22.29	33.0007	30.5195	0.0423993	10.4408	0.295347
619056	chr16	78510607	78510608	Csmd1	NM_001037327	chr16	76755072	78434380	+	1755535	35.2391	32.9492	68.1374	64.7774	27.573	20.6584	-32.3633	0.00392313	9.97845	0.111391
619496	chr16	79245977	79245978	Myom2	NM_001169141	chr16	79165317	79248430	-	2453	34.2814	37.9108	58.14	64.1552	0.7548	70.0692	-25.0515	0.0190995	0.6841	0.986063
620029	chr16	79609884	79609885	Dlgap2	NM_053901	chr16	79447601	80163271	-	553387	47.3161	44.0321	20.0902	13.5452	4.1455	33.301	28.8564	0.0157203	26.9508	0.207589
620494	chr16	80182778	80182779	Erich1	NM_001127680	chr16	80168260	80234542	+	14518	0	0	38.2616	46.0906	5.7325	2.9182	-42.1761	0.00850456	-4.32535	0.0915374
622380	chr16	81682134	81682135	Tubgcp3	NM_001107323	chr16	81670484	81729860	+	11650	12.933	21.544	44.4027	49.6732	0.9057	23.8088	-29.7995	0.0275167	4.88125	0.728474
623435	chr16	82598668	82598669	Arhgef7	NM_001113522	chr16	82479276	82557593	-	41075	66.7029	63.849	39.0167	48.5819	77.341	19.0418	21.4766	0.0499897	17.0846	0.617533
624608	chr16	83494405	83494406	Irs2	NM_001168633	chr16	83287184	83311239	+	207221	37.3049	33.3036	8.2671	13.5452	9.2036	40.7997	24.3981	0.01793	10.3026	0.583986
624996	chr16	84153347	84153348	Myo16	NM_138893	chr16	84026825	84387681	-	234334	24.1279	16.1213	0	0	11.8847	31.5109	20.1246	0.0373675	-1.5732	0.895611
625748	chr16	85258098	85258099	Lig4	NM_001106095	chr16	84770908	84776812	+	487190	53.6021	52.2348	20.2404	28.3971	31.3526	36.7092	28.5997	0.0202729	18.8876	0.0207536
625833	chr16	85407540	85407541	Arglu1	NM_001024972	chr16	86014417	86038237	+	606877	72.0965	73.8221	27.2936	35.543	55.0785	9.5643	41.541	0.0101342	40.6379	0.216281
625940	chr16	85540931	85540932	Arglu1	NM_001024972	chr16	86014417	86038237	+	473486	0	8.4983	32.3263	36.4383	5.5213	79.9872	-30.1332	0.023672	-38.5051	0.41221
626037	chr16	85693226	85693227	Arglu1	NM_001024972	chr16	86014417	86038237	+	321191	80.6383	88.8815	58.7365	57.6635	50.3655	81.9462	26.5599	0.0236249	18.6041	0.372414
626427	chr16	86132415	86132416	Efnb2	NM_001107328	chr16	86044303	86085652	+	88112	29.4054	41.4626	66.5822	64.4944	32.9962	58.7188	-30.1043	0.0389105	-10.4235	0.539416
626682	chr16	86654366	86654367	Efnb2	NM_001107328	chr16	86044303	86085652	+	610063	57.2338	50.4433	86.9224	77.4223	44.5231	86.266	-28.3338	0.0399379	-11.556	0.639549
627226	chr16	88560785	88560786	Slc10a2	NM_017222	chr16	89709461	89732969	+	1148676	0	11.7275	52.0487	41.7537	15.6202	18.4475	-41.0374	0.0343014	-11.1701	0.205242
627839	chr17	516435	516436	Npepo	NM_001012346	chr17	550167	814393	+	33732	37.3049	25.5816	0	2.5127	0	6.1977	30.1869	0.037248	28.3444	0.0506019
627894	chr17	640380	640381	Npepo	NM_001012346	chr17	550167	814393	+	90213	0	0	27.2936	32.152	8.0354	32.3428	-29.7228	0.00661336	-20.1891	0.238567
629004	chr17	2329215	2329216	Spata31a5	NM_001008359	chr17	2400210	2405996	-	76781	15.8475	33.7725	63.2316	65.6414	11.1187	31.5779	-39.6265	0.0483347	3.4617	0.822867
631406	chr17	8156759	8156760	Ntrk2	NM_012731	chr17	8156431	8464507	-	307748	0	20.7947	65.4309	57.415	15.7411	3.1314	-51.0256	0.0445296	0.9611	0.944197
633740	chr17	10107203	10107204	Spock1	NM_001271297	chr17	9859660	9981069	+	247543	0	3.7613	27.2936	37.4811	0	13.7487	-30.5067	0.0302498	-4.9937	0.556048
634298	chr17	10594807	10594808	Tgfbi	NM_053802	chr17	10576346	10605606	-	10799	62.4379	58.9778	29.4471	39.4794	78.0025	46.187	26.2446	0.0385295	-1.3869	0.938828
635345	chr17	11314097	11314098	Txndc15	NM_001024998	chr17	11147136	11548898	-	234801	59.3881	67.5001	88.1039	83.0761	60.1769	53.822	-22.1459	0.0434272	6.44465	0.337495
635801	chr17	11580605	11580606	Ddx46	NM_139098	chr17	11582991	11626966	-	46361	66.2604	44.997	0	5.9022	10.5766	0	52.6776	0.0411811	50.3404	0.0513884
637017	chr17	12363900	12363901	Unc5a	NM_022206	chr17	12262673	12317433	-	46467	0	9.8067	33.0462	29.4531	0	17.3996	-26.3463	0.037114	-3.79645	0.740402
638091	chr17	13080405	13080406	Hrh2	NM_012965	chr17	13041792	13042869	-	37536	0	5.6338	31.5304	31.0506	2.8048	13.9086	-28.4736	0.00971476	-5.5398	0.467441
638758	chr17	13761158	13761159	Msx2	NM_012982	chr17	13785023	13790688	+	23865	19.393	22.1284	0	0	1.4649	20.6584	20.7607	0.00431203	9.69905	0.422438
638901	chr17	13855764	13855765	Msx2	NM_012982	chr17	13785023	13790688	+	70741	14.9322	23.2979	41.9142	44.3301	41.2453	15.2344	-24.0071	0.0313507	-9.1248	0.572944
639702	chr17	14568315	14568316	Auh	NM_001108407	chr17	14413756	14501296	+	154559	12.1193	14.9279	42.9512	51.1215	39.7231	70.7153	-33.5127	0.0162122	-41.6956	0.115603
639788	chr17	14657764	14657765	Syk	NM_012758	chr17	14703902	14759160	-	101396	21.5128	24.9917	5.8036	0	18.1712	7.1088	20.3504	0.0265428	10.6122	0.208701
639790	chr17	14658756	14658757	Syk	NM_012758	chr17	14703902	14759160	-	100404	0	2.47	18.8301	26.9739	13.3856	55.5795	-21.667	0.0364702	-33.2475	0.256304
639905	chr17	14758514	14758515	Syk	NM_012758	chr17	14703902	14759160	-	646	0	8.2772	31.1881	42.7894	7.0873	38.3677	-32.8501	0.043972	-18.5889	0.369427
641017	chr17	15741150	15741151	Shc3	NM_001105743	chr17	15743124	15862911	+	1974	88.1498	88.4401	70.6247	65.0074	85.466	86.6337	20.4789	0.0183426	2.2451	0.0648965
643312	chr17	18333097	18333098	Phf2	NM_001107342	chr17	18301176	18332952	+	31921	0	7.1587	56.2598	42.1334	4.7357	17.687	-45.6172	0.0288341	-7.632	0.41072
643362	chr17	18378756	18378757	Ptpdc1	NM_001106104	chr17	18389452	18436685	+	10696	0	6.1588	25.8635	34.9677	6.7676	32.0345	-27.3362	0.0381232	-16.3217	0.336195
645843	chr17	21023303	21023304	Atxn1	NM_012726	chr17	21184043	21559271	+	160740	0	0	43.4411	34.9677	0	7.6722	-39.2044	0.0114778	-3.8361	0.42265
647987	chr17	23650328	23650329	Gcnt2	NM_001001511	chr17	23615670	23657985	-	7657	10.1905	9.3465	43.3524	40.5056	43.3596	29.1784	-32.1605	0.00212427	-26.5005	0.0649259
648192	chr17	23970255	23970256	Edn1	NM_012548	chr17	24118008	24124009	-	153754	31.6724	20.3637	0	1.3671	3.3181	11.2199	25.3345	0.0470058	18.7491	0.112892
651345	chr17	28664043	28664044	Eef1e1	NM_001106106	chr17	28701056	28711763	+	37013	0	14.1409	50.1771	48.8506	61.4153	39.9501	-42.4434	0.0268716	-43.6123	0.0769534
652136	chr17	29590868	29590869	Rreb1	NM_001107348	chr17	29453341	29579484	-	11384	42.8195	28.3741	72.8651	76.9464	77.4164	12.6789	-39.309	0.0345764	-9.45085	0.802469
653250	chr17	31555102	31555103	Rpp40	NM_001013055	chr17	31534962	31543591	+	20140	88.7943	88.4153	62.281	64.3269	42.271	76.8772	25.3009	0.00168652	29.0307	0.235411
654179	chr17	33298842	33298843	Psmg4	NM_001129879	chr17	33299001	33306344	-	7502	40.8329	26.8437	1.265	4.2066	13.3856	5.1697	31.1025	0.0489648	24.5606	0.0939588
654189	chr17	33313954	33313955	Psmg4	NM_001129879	chr17	33299001	33306344	-	7610	0	8.7315	35.9211	49.3364	4.1455	11.7012	-38.263	0.0410733	-3.5576	0.600548
655725	chr17	36499926	36499927	Hus1b	NM_001134846	chr17	36739057	36739888	+	239131	35.7362	30.8041	52.0487	59.7287	4.5212	61.2353	-22.6185	0.0383812	0.3919	0.990265
656329	chr17	37577234	37577235	E2f3	NM_001137626	chr17	37641854	37716592	+	64620	84.6731	81.2047	63.842	60.782	25.4751	64.8536	20.6269	0.0123383	37.7745	0.196152
656507	chr17	37747530	37747531	E2f3	NM_001137626	chr17	37641854	37716592	+	105676	20.3998	22.709	64.4346	50.4801	28.3422	82.264	-35.9029	0.0366793	-33.7487	0.33755
657249	chr17	39089899	39089900	Exoc2	NM_134414	chr17	38560756	38736076	-	353823	0	3.9489	24.5685	21.11	0	0	-20.8648	0.0154579	1.97445	0.42265
659666	chr17	45432722	45432723	Slc17a2	NM_001107353	chr17	45421913	45438537	-	5815	48.5618	55.8592	20.0902	17.5283	7.4385	52.7062	33.4012	0.0131402	22.1381	0.436107
662703	chr17	52621913	52621914	Zfp438	NM_001107358	chr17	52693424	52814680	+	71511	62.4379	53.7609	21.5242	23.5716	40.0443	72.0912	35.5515	0.0153602	2.03165	0.913783
663221	chr17	53407385	53407386	Svil	NM_001108416	chr17	52915518	53030939	-	376446	70.3717	54.3418	15.2224	24.1067	44.5792	72.8012	42.6922	0.0431144	3.66655	0.842241
664733	chr17	56641250	56641251	Elmo1	NM_001108415	chr17	56598696	57133815	+	42554	56.5404	56.8497	83.4975	82.1307	47.9987	57.5566	-26.1191	0.000718879	3.9174	0.498718
666400	chr17	60130011	60130012	Adarb2	NM_133302	chr17	59905473	60449163	-	319152	0	17.9598	47.1471	48.8506	16.9646	17.2854	-39.0189	0.0495068	-8.1451	0.460188
671028	chr17	70832434	70832435	Akr1e2	NM_001008342	chr17	71079216	71093697	+	246782	91.0422	84.9695	68.5271	65.7037	39.1693	71.3359	20.8905	0.0247426	32.7533	0.18335
671557	chr17	71903861	71903862	Asb13	NM_001108420	chr17	71918384	71937087	-	33226	0	0	30.2367	22.9337	5.7325	28.3881	-26.5852	0.0183477	-17.0603	0.271015
672214	chr17	72577463	72577464	Prkcq	NM_001276721	chr17	72669687	72800895	-	223432	27.4221	31.6912	7.2433	2.9953	0	52.4844	24.4373	0.0148468	3.31445	0.911335
672605	chr17	73112241	73112242	Sfmbt2	NM_001107364	chr17	73413304	73589644	-	477403	40.8329	55.2465	0	11.0222	16.2436	34.2322	42.5286	0.0426201	22.8018	0.186476
674427	chr17	76534069	76534070	Celf2	NM_017197	chr17	76914824	77312284	+	380755	72.0965	80.6215	28.2893	16.1745	61.6307	30.1683	54.1271	0.0182155	30.4595	0.202582
675284	chr17	77786605	77786606	Upf2	NM_001108421	chr17	77816921	77925240	-	138635	79.9984	85.4246	51.5914	50.259	70.1398	84.724	31.7863	0.00763627	5.2796	0.567399
681945	chr17	87676251	87676252	Armc3	NM_001287020	chr17	87629568	87726060	+	46683	29.4054	34.0055	83.4442	75.3151	72.3064	7.6119	-47.6742	0.00946036	-8.2537	0.822875
683694	chr17	90135134	90135135	Gpr158	NM_001170326	chr17	89902428	90335831	+	232706	21.5128	25.9638	0	1.3208	5.0985	16.388	23.0779	0.00996742	12.9951	0.165514
684701	chr17	92479224	92479225	Ero1b	NM_001191893	chr17	92372953	92415877	-	63347	68.6925	62.382	88.1988	84.6229	34.5409	68.5149	-20.8736	0.0288848	14.0093	0.502604
686127	chr18	2677591	2677592	Gata6	NM_019185	chr18	2435449	2466715	+	242142	7.8825	5.0585	32.7227	34.9677	67.8603	2.3784	-27.3747	0.00431388	-28.6488	0.474194
686912	chr18	3817552	3817553	Ankrd29	NM_001190372	chr18	3682900	3685173	-	132379	0	8.7315	27.2936	33.2735	0	0	-25.9178	0.0392452	4.36575	0.42265
687098	chr18	4033157	4033158	Ttc39c	NM_001077231	chr18	3955996	4072712	+	77161	0	9.1161	36.8261	34.3043	21.5543	1.6058	-31.0071	0.0224811	-7.022	0.587534
689140	chr18	7356470	7356471	Chst9	NM_001170470	chr18	6791049	7035778	-	320692	80.8117	78.297	40.0264	48.7631	55.768	73.7032	35.1596	0.0163075	14.8187	0.243383
689427	chr18	8134801	8134802	Cdh2	NM_031333	chr18	7997532	8218006	-	83205	52.9493	56.0467	72.4237	77.0479	66.8543	86.8554	-20.2378	0.0183885	-22.3569	0.157782
689770	chr18	9184142	9184143	Cdh2	NM_031333	chr18	7997532	8218006	-	966136	0	2.3952	19.5106	28.9891	7.4385	15.7332	-23.0523	0.042143	-10.3882	0.137853
691238	chr18	13112533	13112534	Nol4	NM_001107401	chr18	13441535	13801133	-	688600	0	4.3864	35.3471	39.8687	0.8302	9.1152	-35.4147	0.00781785	-2.7795	0.613311
691279	chr18	13256353	13256354	Nol4	NM_001107401	chr18	13441535	13801133	-	544780	47.3161	36.7553	70.2355	69.4281	77.5395	50.9087	-27.7961	0.0344352	-22.1884	0.26149
692020	chr18	14768508	14768509	Mapre2	NM_001101000	chr18	14599143	15549590	+	169365	20.3998	18.1028	38.2616	46.0906	4.8639	3.6156	-22.9248	0.0302378	15.0115	0.00749701
692938	chr18	15830217	15830218	Ino80c	NM_001017446	chr18	15757171	15771806	-	58411	79.433	77.4661	47.1471	47.9016	53.3183	15.9889	30.9252	0.00115809	43.7959	0.143846
694857	chr18	19870213	19870214	Mir224	NR_032111	chr18	20217189	20217211	-	346998	49.8607	41.6628	7.7216	12.2703	54.2606	17.8713	35.7658	0.0167477	9.6958	0.654974
697095	chr18	25142884	25142885	LOC498836	NM_001047935	chr18	25085650	25086380	-	56504	0	2.8224	50.497	56.3957	4.1455	0	-52.0352	0.00392489	-0.66155	0.816612
697171	chr18	25300326	25300327	Camk4	NM_012727	chr18	25464160	25680624	+	163834	44.9749	40.9863	70.6247	62.2098	73.1332	39.8209	-23.4367	0.0372769	-13.4964	0.505516
697987	chr18	26497917	26497918	Epb41l4a	NM_001107397	chr18	26284357	26371053	-	126864	87.9661	89.4675	68.5784	65.327	76.8856	82.0515	21.7641	0.00670132	9.24825	0.0751773
702002	chr18	31119056	31119057	Rnf14	NM_001034995	chr18	31124492	31147233	+	5436	0	0	41.4447	34.9677	15.0419	19.4484	-38.2062	0.00710837	-17.2451	0.0159337
702318	chr18	31558138	31558139	Nr3c1	NM_012576	chr18	31408741	32348480	-	790342	61.2274	47.7478	17.0403	7.5072	25.2086	25.7528	42.2139	0.036178	29.0069	0.0500503
704821	chr18	37114277	37114278	Ppp2r2b	NM_022209	chr18	36647297	37076455	-	37822	32.93	35.3823	2.0777	7.755	25.0033	1.6903	29.2398	0.0109992	20.8093	0.217817
707364	chr18	44020452	44020453	Hsd17b4	NM_024392	chr18	44032346	44119545	+	11894	0	2.1958	27.2936	18.1926	1.4649	17.6538	-21.6452	0.0437253	-8.46145	0.409095
708170	chr18	46464161	46464162	Ftmt	NM_001106136	chr18	46510406	46511656	+	46245	0	10.7695	35.5835	42.7894	32.0443	13.1041	-33.8017	0.0348312	-17.1895	0.255326
710404	chr18	50642582	50642583	Gramd3	NM_001014011	chr18	50688263	50786066	+	45681	28.1846	25.9235	5.8036	5.8653	42.271	16.19	21.2196	0.00282867	-2.17645	0.88323
711844	chr18	52643250	52643251	Fbn2	NM_031826	chr18	52284481	52487739	-	155511	19.393	15.5021	57.5287	62.2486	23.7427	16.7358	-42.4411	0.00515304	-2.7917	0.558104
712130	chr18	53150846	53150847	Adamts19	NM_001108433	chr18	53154606	53337093	+	3760	53.0418	67.5001	21.6147	19.7524	16.2436	45.2454	39.5874	0.0322686	29.5265	0.209993
713162	chr18	55141624	55141625	Synpo	NM_021695	chr18	55104199	55125190	-	16434	58.8996	46.202	15.5549	21.6407	22.7076	41.246	33.953	0.0404082	20.574	0.20854
716202	chr18	59131823	59131824	Fech	NM_001108434	chr18	59152150	59185351	-	53528	28.0548	34.0055	0	8.7264	14.2852	12.8036	26.6669	0.0370537	17.4857	0.0293995
717374	chr18	60486512	60486513	Zfp532	NM_001107382	chr18	60458274	60565220	+	28238	14.3775	17.5168	54.8014	46.6578	1.811	16.0839	-34.7824	0.0153785	6.9997	0.439182
718676	chr18	62118979	62118980	Gnal	NM_001191836	chr18	61991733	62132923	+	127246	44.9749	48.4462	26.1381	19.3211	19.9735	52.343	23.9809	0.0245089	10.5523	0.583296
718840	chr18	62269441	62269442	Cidea	NM_001170467	chr18	62268024	62292643	+	1417	0	0	39.3483	24.6654	11.3736	0	-32.0069	0.0487927	-5.6868	0.42265
720856	chr18	65076838	65076839	Mbd2	NM_001115025	chr18	64990479	65060941	+	86359	57.7816	55.0623	17.0403	7.056	4.8118	50.2908	44.3738	0.0133245	28.8707	0.332617
721159	chr18	65787867	65787868	Dcc	NM_012841	chr18	65693807	66792740	-	1004873	62.4379	58.0183	34.8443	36.6085	61.583	74.2841	24.5017	0.00929896	-7.70545	0.370431
726052	chr18	71993137	71993138	Kcng2	NM_001107372	chr18	71933313	71999524	+	59824	69.1676	59.7794	34.4708	41.1032	48.713	56.6299	26.6865	0.0433857	11.802	0.194538
727831	chr18	73700580	73700581	RGD1308601	NM_001107374	chr18	73693016	73737785	-	37205	0	2.0803	23.7716	26.9739	7.7454	0	-24.3326	0.00610102	-2.83255	0.553154
727960	chr18	73831098	73831099	Atp5a1	NM_023093	chr18	73830603	73838544	+	495	80.8117	84.1984	55.9795	49.3364	70.4804	64.9162	29.8471	0.0152473	14.8067	0.0451329
728226	chr18	74083735	74083736	Siglec15	NM_001191942	chr18	74076490	74082367	-	1368	77.5361	77.4969	27.2936	40.8902	71.3668	55.9122	43.4246	0.0236436	13.877	0.214362
729865	chr18	76599559	76599560	Atp9b	NM_001106130	chr18	76446513	76638326	-	38767	0	3.3859	37.1488	37.7255	36.0534	1.4275	-35.7442	0.00230036	-17.0475	0.430428
730126	chr18	76897159	76897160	Sall3	NM_001108892	chr18	76676424	76682692	-	214467	67.0595	68.6422	93.5812	90.9384	72.8081	80.5976	-24.409	0.00395816	-8.852	0.155797
730244	chr18	77052076	77052077	Sall3	NM_001108892	chr18	76676424	76682692	-	369384	0	12.1223	55.4675	58.1029	29.0563	1.311	-50.724	0.0146261	-9.1225	0.608009
730433	chr18	77284471	77284472	Myot	NM_001106148	chr18	77736460	77755991	-	471520	0	6.3057	58.5888	74.4941	14.1057	34.6613	-63.3886	0.0177308	-21.2307	0.186969
730479	chr18	77344491	77344492	Myot	NM_001106148	chr18	77736460	77755991	+	391969	67.5987	58.225	39.8819	41.0485	36.7871	45.5456	22.4467	0.0415338	21.7455	0.0770843
731790	chr18	78870673	78870674	Zfp516	NM_001191695	chr18	78879099	78919207	+	8426	48.1408	46.5514	24.5685	22.6149	22.4622	62.1737	23.7544	0.00279836	5.02815	0.823877
735384	chr19	381033	381034	Ces2a	NM_144743	chr19	487176	507580	+	106143	75.6601	80.1194	53.6013	43.754	49.6009	68.4605	29.2121	0.0325709	18.859	0.191015
736163	chr19	1978367	1978368	Cdh11	NM_053392	chr19	2374107	2531571	+	395740	0	9.2381	42.3124	44.5393	18.8063	3.057	-38.8068	0.0146618	-6.3126	0.560756
737933	chr19	7637728	7637729	Cdh8	NM_053393	chr19	6024413	6417023	+	1613315	0	0	41.4447	28.9891	1.6602	0	-35.2169	0.0298783	-0.8301	0.42265
739096	chr19	9767232	9767233	Ndrg4	NM_001271093	chr19	9751516	9774341	-	7109	0	5.6338	44.4027	47.2853	20.4056	2.8535	-43.0271	0.00536467	-8.81265	0.439911
740049	chr19	10474146	10474147	Adgrg5	NM_001107410	chr19	10492279	10510112	-	35966	42.8195	55.2465	6.4443	11.8513	17.869	50.2908	39.8852	0.0276708	14.9531	0.47984
740164	chr19	10551928	10551929	Dok4	NM_001108438	chr19	10558224	10568896	+	6296	37.3049	37.7051	18.8301	15.2864	2.2634	16.585	20.4468	0.0075195	28.0808	0.0593452
741393	chr19	11746422	11746423	Gnao1	NM_017327	chr19	11487577	11643419	-	103003	36.2459	29.3572	4.8404	5.072	1.7787	16.8893	27.8453	0.0149747	23.4675	0.10571
741832	chr19	23867745	23867746	Large1	NM_001108439	chr19	23595327	24054765	-	187020	77.5361	73.6591	43.291	52.4527	64.6863	50.2908	27.7258	0.0307111	18.109	0.13577
742255	chr19	24718952	24718953	Large1	NM_001108439	chr19	23595327	24054765	-	664187	32.29	21.493	61.116	59.3831	25.8325	9.1152	-33.358	0.0258289	9.41765	0.443816
742409	chr19	25136315	25136316	Hmgxb4	NM_001107412	chr19	25465205	25503029	+	328890	57.7816	42.584	11.981	0	33.7869	34.6613	44.1923	0.0447481	15.9587	0.170958
743529	chr19	26734763	26734764	Mmp2	NM_031054	chr19	26629727	26658966	-	75797	0	0	20.4311	22.0944	5.3251	3.3782	-21.2628	0.00152633	-4.35165	0.0465723
743640	chr19	26856856	26856857	Irx6	NM_001102413	chr19	26813493	26819392	-	37464	0	0.8069	29.4471	33.2735	0.5792	2.6208	-30.9568	0.00396564	-1.19655	0.389495
745262	chr19	28455734	28455735	Rbl2	NM_031094	chr19	28364200	28410920	-	44814	34.2814	24.9917	7.2433	9.0314	19.3117	31.298	21.4992	0.0451526	4.3317	0.625447
746005	chr19	29613384	29613385	Tox3	NM_001106171	chr19	29211145	29241334	+	402239	0	0	38.2616	41.5785	52.1355	19.8362	-39.9201	0.00172147	-35.9858	0.155691
746638	chr19	30486785	30486786	Nkd1	NM_001271381	chr19	30468090	30539237	-	52452	32.93	27.7522	3.2304	4.2066	45.747	3.5655	26.6226	0.00965109	5.68485	0.814121
747862	chr19	31581171	31581172	Cbln1	NM_001109127	chr19	31617914	31621724	+	36743	0	3.2921	27.2936	29.8504	48.675	11.3507	-26.926	0.00593806	-28.3668	0.26919
747961	chr19	31688444	31688445	Cbln1	NM_001109127	chr19	31617914	31621724	+	70530	27.4221	20.7947	6.4443	1.0675	6.6183	25.3403	20.3525	0.041256	8.1291	0.499024
748951	chr19	33178326	33178327	Phkb	NM_001014152	chr19	33045246	33289198	-	110872	57.2338	58.7217	3.9629	20.4062	5.7325	30.4773	45.7932	0.0309951	39.8728	0.0845561
749783	chr19	34297005	34297006	Sall1	NM_001107415	chr19	34379543	34395130	+	82538	39.3546	26.2595	70.2355	68.254	15.6871	69.9747	-36.4377	0.0314772	-10.0238	0.753959
752650	chr19	36843061	36843062	Nf1x	NM_030866	chr19	36797565	36890319	-	47258	21.5128	24.9917	47.1471	55.4025	28.5156	39.5094	-28.0225	0.0246108	-10.7602	0.20298
752698	chr19	36869867	36869868	Nf1x	NM_030866	chr19	36797565	36890319	-	20452	67.5987	71.8446	26.3617	41.6989	55.4944	79.6905	35.6913	0.0462792	2.1292	0.878336
754188	chr19	39179550	39179551	LOC363337	NM_001014221	chr19	38815346	38819296	-	360254	75.6601	80.1194	53.6013	43.754	49.6009	68.4605	29.2121	0.0325709	18.859	0.191015
754347	chr19	39572119	39572120	LOC363337	NM_001014221	chr19	38815346	38819296	-	752823	6.7656	0	22.9844	26.4989	14.3641	14.503	-21.3589	0.0304074	-11.0508	0.0823339
754436	chr19	39747786	39747787	Inpp4b	NM_053917	chr19	40508683	41247845	-	1500059	62.8267	72.6065	29.8849	27.8779	33.7869	69.0119	38.8352	0.0161236	16.3172	0.46622
754922	chr19	40891891	40891892	Inpp4b	NM_053917	chr19	40508683	41247845	-	355954	29.4054	18.3066	60.8754	54.3711	1.0829	0	-33.7672	0.0344218	23.3146	0.0527128
757937	chr19	45227356	45227357	Arhgap10	NM_001109501	chr19	45021145	45281603	+	206211	81.3685	73.8706	45.1083	39.1473	52.7025	22.7259	35.4918	0.0177269	39.9053	0.122873
758168	chr19	45635345	45635346	Nr3c2	NM_013131	chr19	45287441	45639834	-	4489	51.4133	58.7217	27.2936	30.299	47.7456	5.3413	26.2712	0.0218797	28.524	0.316068
758526	chr19	46752547	46752548	Nr3c2	NM_013131	chr19	45287441	45639834	-	1112713	37.3049	40.775	14.3037	18.9076	2.9283	41.8424	22.4343	0.0161119	16.6546	0.483699
758583	chr19	46935379	46935380	Ces2g	NM_001106175	chr19	47890577	47898167	+	955198	36.3939	43.6363	60.9826	59.8677	35.7257	54.2572	-20.41	0.0307462	-4.97635	0.666533
759002	chr19	47953741	47953742	Ces4a	NM_001106176	chr19	47955468	47973284	+	1727	47.3161	33.4447	69.7353	74.4517	37.2331	44.241	-31.7131	0.0494363	-0.35665	0.967563
759042	chr19	48002946	48002947	Cbfb	NM_001013191	chr19	47993673	48037236	+	9273	0	0	24.8455	20.2688	22.4622	0	-22.5572	0.0101353	-11.2311	0.42265
759187	chr19	48119554	48119555	E2f4	NM_001271345	chr19	48118564	48125961	+	990	86.02	91.3306	52.0487	57.2972	75.3102	57.4405	34.0023	0.0118411	22.2999	0.139153
761449	chr19	50887238	50887239	Psmd7	NM_001107426	chr19	50501207	50508494	-	378744	22.7486	22.9567	41.4447	47.2853	65.9094	16.7358	-21.5124	0.017956	-18.47	0.53089
762901	chr19	52501559	52501560	Tat	NM_012668	chr19	52499258	52509759	-	8200	0	3.4349	37.494	43.5769	20.9986	21.4911	-38.818	0.00799944	-19.5274	0.0078021
763697	chr19	53456908	53456909	Glg1	NM_017211	chr19	53811081	53912971	+	354173	0	5.6338	70.4799	54.8671	11.4973	16.388	-59.8566	0.0186865	-11.1258	0.0964275
764435	chr19	54135632	54135633	St3gal2	NM_031695	chr19	54102745	54118616	-	17016	0	4.3864	31.6583	32.7414	53.5399	4.5811	-30.0067	0.0056202	-26.8673	0.388424
766173	chr19	56429214	56429215	Mon1b	NM_001107433	chr19	56763614	56770441	+	334400	46.514	49.3787	17.4559	16.9098	47.8274	57.8004	30.7635	0.00223908	-4.86755	0.447179
766570	chr19	56999629	56999630	Adamts18	NM_001191944	chr19	56829755	56992444	-	7185	58.8996	47.7478	10.4855	16.4345	9.8832	43.608	39.8637	0.024223	26.5781	0.273198
766781	chr19	57349219	57349220	Nudt7	NM_001305426	chr19	57278733	57293042	+	70486	54.4017	53.9162	81.2746	73.682	42.819	93.5285	-23.3194	0.0255937	-14.0148	0.63598
767258	chr19	57940951	57940952	Wwox	NM_001106188	chr19	57582255	57874843	+	358696	77.0682	81.7272	56.8113	50.4155	47.2605	79.039	25.7843	0.0227444	16.2479	0.41815
770314	chr19	61264949	61264950	Mphosph6	NM_001129881	chr19	61135817	61145641	-	119308	43.2366	37.2493	14.3037	8.976	66.0749	34.6613	28.6031	0.019068	-10.1251	0.591332
771424	chr19	62541333	62541334	Cdh13	NM_138889	chr19	61621433	62720154	+	919900	26.3483	30.8762	53.744	52.0572	32.5652	33.0709	-24.2884	0.00974968	-4.2058	0.206136
771671	chr19	62773828	62773829	Mlycd	NM_053477	chr19	62781489	62797313	+	7661	55.6345	46.9834	25.9437	30.3381	68.5739	77.6075	23.1681	0.0411635	-21.7817	0.0734679
772127	chr19	63064182	63064183	Wfdc1	NM_133581	chr19	63062103	63080795	+	2079	52.0554	56.8497	83.0056	78.3647	68.8	77.5346	-26.2326	0.0157928	-18.7147	0.0641234
772623	chr19	63402793	63402794	Crispld2	NM_138518	chr19	63411525	63452571	+	8732	46.514	39.1265	79.1171	72.4636	53.7369	80.6627	-32.9701	0.0219858	-24.3795	0.222867
773385	chr19	63864411	63864412	Foxc2	NM_001101680	chr19	63788036	63790739	+	76375	46.514	54.3418	69.0689	75.3151	23.0429	50.2908	-21.7641	0.0490682	13.761	0.434055
774050	chr19	64382615	64382616	Map1lc3b	NM_022867	chr19	64373067	64381400	+	9548	6.6477	3.4137	23.4507	31.7747	8.337	27.3797	-22.582	0.0369432	-12.8277	0.315399
774056	chr19	64386566	64386567	Map1lc3b	NM_022867	chr19	64373067	64381400	+	13499	17.6437	19.8875	78.2961	75.9932	20.8774	39.7618	-58.379	0.000757475	-11.554	0.348305
774499	chr19	64687106	64687107	Gins2	NM_001106190	chr19	64873927	64886488	-	199382	60.0481	52.2348	81.8265	78.0686	61.7954	66.4632	-23.8061	0.0315961	-7.98785	0.221295
774912	chr19	64877767	64877768	Gins2	NM_001106190	chr19	64873927	64886488	-	8721	12.1193	18.3066	36.8261	40.0138	23.7427	15.7332	-23.207	0.0217564	-4.525	0.465583
776248	chr19	65758686	65758687	Zfpm1	NM_001242627	chr19	65834229	65865945	+	75543	49.8607	61.7108	87.9751	83.5815	70.269	90.0336	-29.9926	0.0416382	-24.3655	0.168761
776684	chr19	65974999	65975000	Mvd	NM_031062	chr19	65968309	65978333	-	3334	27.4221	24.9917	3.2304	9.0018	28.8219	27.0461	20.0908	0.0234383	-1.7271	0.369899
777950	chr19	66779822	66779823	Fanca	NM_001108455	chr19	66772419	66837140	-	57318	65.2777	52.6497	11.5123	14.1926	52.2214	21.5288	46.1112	0.0190367	22.0886	0.314619
778555	chr19	67198596	67198597	Rab4a	NM_013019	chr19	67296401	67323424	+	97805	58.2252	58.3585	27.2936	15.0235	27.573	6.7375	37.1333	0.0262305	41.1366	0.0585599
781122	chr19	69025834	69025835	Sipa1l2	NM_001009704	chr19	68936976	69098880	-	73046	26.5217	23.2415	1.5312	4.4044	29.6718	1.5294	21.9138	0.00975461	9.281	0.57966
782059	chr19	69901658	69901659	Kcnk1	NM_021688	chr19	69519266	69556610	+	382392	78.871	85.3833	8.3989	18.4722	21.4779	59.121	68.6916	0.00753713	41.8277	0.159955
782475	chr19	70285790	70285791	Tomm20	NM_152935	chr19	70530582	70540402	-	254612	60.989	66.5581	3.0607	18.5709	0	37.7023	52.9577	0.0233641	44.9224	0.142468
784251	chr2	428308	428309	Erap1	NM_030836	chr2	1381116	1419645	+	952808	0	8.7315	24.5685	30.7603	24.9561	3.2096	-23.2986	0.0489284	-9.7171	0.494146
785715	chr2	4013286	4013287	Slf1	NM_001106400	chr2	4092108	4193740	-	180454	14.3775	16.7908	49.1977	57.7172	17.869	45.176	-37.8733	0.0133915	-15.9383	0.36489
785937	chr2	4637024	4637025	Olr206	NM_001000193	chr2	4779380	4780328	+	142356	30.8819	24.5577	0	6.1338	23.7427	10.6084	24.6529	0.030476	10.5442	0.284924
787802	chr2	9345251	9345252	Lysmd3	NM_001009698	chr2	9406234	9412389	+	60983	54.0998	52.299	72.7744	74.5505	65.1336	58.0074	-20.463	0.00379773	-8.3711	0.150429
788271	chr2	10477458	10477459	Cetn3	NM_001191842	chr2	9561910	9574322	+	915548	11.0724	18.2155	50.8923	52.6869	22.9944	61.0392	-37.1457	0.00968577	-27.3728	0.29288
792233	chr2	40697056	40697057	Rasgrf2	NM_053721	chr2	40664645	40904636	-	207580	34.2814	33.6238	9.6255	3.1149	2.4896	23.3657	27.5824	0.0137808	21.025	0.181711
794487	chr2	43327752	43327753	Ap3b1	NM_001107646	chr2	43195233	43395094	+	132519	22.7486	12.9964	45.6759	56.3957	16.2436	49.0425	-33.1633	0.0445726	-14.7706	0.478955
795250	chr2	44189228	44189229	Zbed3	NM_001025729	chr2	44199666	44210609	+	10438	0	0	18.8301	22.7878	12.2989	0	-20.8089	0.00892242	-6.14945	0.42265
795417	chr2	44346952	44346953	S100z	NM_001191701	chr2	44345124	44346838	-	114	14.9322	10.1178	31.5304	33.6633	6.8448	78.435	-20.0719	0.0167743	-30.1149	0.489583
797943	chr2	47459478	47459479	Utp15	NM_001107647	chr2	47455015	47472110	-	12632	27.4221	33.7725	0	0	17.9861	1.127	30.5973	0.0105981	21.0407	0.144566
798822	chr2	48475272	48475273	Tnpo1	NM_001100692	chr2	48238549	48302948	-	172324	25.6755	27.1553	3.9273	1.0823	24.5388	30.5705	23.9106	0.0044668	-1.13925	0.748893
799234	chr2	48924352	48924353	Map1b	NM_019217	chr2	48837123	48930483	-	6131	32.93	42.0272	0	0	0	36.8271	37.4786	0.0144119	19.065	0.420666
801820	chr2	52482545	52482546	Srek1	NM_020092	chr2	52939244	52957927	-	475382	15.5304	7.1587	45.3406	60.2419	0	10.1914	-41.4467	0.0399826	6.24885	0.443359
801926	chr2	52603701	52603702	Srek1	NM_020092	chr2	52939244	52957927	-	354226	55.6345	46.5514	0	5.1842	0	17.8713	48.5008	0.0114256	42.1573	0.0521496
802537	chr2	53623955	53623956	Cenpk	NM_001106407	chr2	53441764	53464775	+	182191	42.1394	45.5643	6.8205	0	0	36.205	40.4416	0.00878657	25.7493	0.292423
803870	chr2	56971919	56971920	Dimt1	NM_001106408	chr2	57215318	57239002	+	243399	36.2459	35.3823	6.7641	14.6591	13.0965	20.6584	25.1025	0.0241233	18.9367	0.0380927
804704	chr2	58296597	58296598	Smim15	NM_001277209	chr2	58399557	58404718	+	102960	31.6724	22.709	0	0	17.2757	45.7484	27.1907	0.026108	-4.32135	0.799428
804903	chr2	58605322	58605323	Ercc8	NR_073140	chr2	58518967	58556351	+	86355	50.7573	39.1679	81.1377	89.8239	72.619	62.4699	-40.5182	0.0304893	-22.5818	0.0993156
805379	chr2	59864154	59864155	Pde4d	NM_001113329	chr2	59292846	60521351	+	571308	44.4805	39.6912	12.7591	18.5946	16.2436	51.8058	26.409	0.0198232	8.06115	0.697211
806386	chr2	62183146	62183147	Gpbp1	NM_001106410	chr2	62047277	62114558	-	68588	16.1775	0	58.8541	50.9237	32.221	58.6576	-46.8002	0.0351111	-37.3505	0.13751
808803	chr2	65355460	65355461	Ndufs4	NM_001025146	chr2	65403196	65515243	-	159783	46.1212	55.4403	87.1212	81.2687	18.6911	69.5745	-33.4142	0.0260599	6.64795	0.821184
810726	chr2	70034686	70034687	Fgf10	NM_012951	chr2	70046330	70120384	+	11644	81.5858	76.2831	47.1471	49.2415	82.5688	69.0042	30.7401	0.00849027	3.14795	0.70768
810844	chr2	70392490	70392491	Nnt	NM_001013157	chr2	70553342	70644277	-	251787	74.5015	64.4345	30.6463	21.6812	16.4826	45.8538	43.3043	0.0233794	38.2998	0.132431
811210	chr2	70909131	70909132	Zfp131	NM_001100698	chr2	70868105	70894880	-	14251	73.2715	87.161	45.6043	43.7738	63.8033	72.5063	35.5272	0.0367456	12.0615	0.278944
814105	chr2	76615545	76615546	Egflam	NM_001108938	chr2	76243790	76418008	-	197537	21.5128	25.7911	2.6438	2.4343	5.9135	2.7915	21.1129	0.0101341	19.2995	0.018312
814475	chr2	77211021	77211022	Nup155	NM_053952	chr2	77213966	77265544	+	2945	57.7816	66.9556	39.9368	38.3911	21.2394	66.403	23.2047	0.0379144	18.5474	0.505352
815878	chr2	81230322	81230323	Cdh6	NM_012927	chr2	81448793	81594432	+	218471	0	6.9499	24.2209	33.1268	0	10.6084	-25.1989	0.0467487	-1.82925	0.800134
819338	chr2	89575987	89575988	Cdh10	NM_001168631	chr2	89140757	89362817	+	435230	0	6.0646	41.4447	33.2735	0	1.0361	-34.3268	0.0212708	2.51425	0.499625
819375	chr2	89760189	89760190	Cdh10	NM_001168631	chr2	89140757	89362817	+	619432	6.6477	3.4137	23.4507	31.7747	8.337	27.3797	-22.582	0.0369432	-12.8277	0.315399
822064	chr2	97869578	97869579	Fam134b	NM_001034912	chr2	97821406	97972808	+	48172	73.6427	77.4218	45.9062	39.4376	15.1166	64.4002	32.8603	0.0127462	35.7739	0.284715
822067	chr2	97875432	97875433	Fam134b	NM_001034912	chr2	97821406	97972808	+	54026	73.6427	77.4218	45.9062	39.4376	15.1166	64.4002	32.8603	0.0127462	35.7739	0.284715
823330	chr2	100209414	100209415	Fam105a	NM_001037648	chr2	100047746	100070970	-	138444	38.4199	31.4363	63.842	66.1035	24.2435	44.335	-30.0447	0.0145976	0.63885	0.957563
823593	chr2	100459868	100459869	Fam105a	NM_001037648	chr2	100047746	100070970	-	388898	79.433	73.0369	56.8113	53.9976	78.6503	50.2908	20.8305	0.0269979	11.7644	0.503301
824374	chr2	102616486	102616487	Ctnnd2	NM_001271502	chr2	103069807	103768936	+	453321	0	4.6986	36.2397	28.2148	2.9283	22.7713	-29.8779	0.023372	-10.5005	0.41132
829224	chr2	114763876	114763877	Tpd52	NM_001106421	chr2	114752027	114782627	+	11849	12.1193	13.8964	48.8646	59.2686	37.9383	17.2047	-41.0588	0.0161219	-14.5637	0.296549
833149	chr2	126144699	126144700	Tbl1xr1	NM_001108941	chr2	126968261	127093734	+	823562	0	10.054	42.9512	47.5553	21.0666	61.5783	-40.2263	0.018373	-36.2955	0.224148
835768	chr2	133468486	133468487	Pld1	NM_030992	chr2	133400608	133554180	+	67878	64.9542	68.6422	42.3124	41.4121	76.8447	72.2844	24.9359	0.00574453	-7.76635	0.117887
835784	chr2	133495773	133495774	Pld1	NM_030992	chr2	133400608	133554180	+	95165	0	0	27.2936	33.3384	7.3862	0	-30.316	0.00979362	-3.6931	0.42265
836100	chr2	134140599	134140600	Slc2a2	NM_012879	chr2	134112978	134144420	+	27621	0	9.8067	30.6463	26.8602	11.4973	20.6584	-23.8499	0.045294	-11.1745	0.23776
837087	chr2	136112093	136112094	Actrt3	NM_001108942	chr2	136110359	136112320	+	1734	65.6966	53.3953	9.1942	16.7484	28.6616	34.4609	46.5746	0.0231847	27.9847	0.0542797
838066	chr2	138009763	138009764	Kcnmb2	NM_176861	chr2	138219012	138256373	+	209249	46.514	54.3418	73.742	72.879	74.1224	32.1789	-22.8826	0.0283577	-2.72275	0.91012
838124	chr2	138128096	138128097	Kcnmb2	NM_176861	chr2	138219012	138256373	+	90916	11.7493	15.9395	54.926	68.6373	68.1014	14.5664	-47.9372	0.0216396	-27.4895	0.413582
838159	chr2	138185467	138185468	Kcnmb2	NM_176861	chr2	138219012	138256373	+	33545	10.1905	26.582	56.8113	54.4945	17.2425	23.5705	-37.2666	0.0459577	-2.02025	0.839503
838363	chr2	138545028	138545029	Kcnmb3	NM_001104560	chr2	138528370	138542202	-	2826	72.5348	64.2088	40.6705	36.3001	30.1595	47.9333	29.8865	0.0238663	29.3254	0.0961144
839720	chr2	140936068	140936069	Sox2	NM_001109181	chr2	140810592	140813001	+	125476	72.5348	64.9097	10.6209	24.6654	32.6374	54.9945	51.0791	0.0236082	24.9063	0.169474
839803	chr2	141063244	141063245	Sox2	NM_001109181	chr2	140810592	140813001	+	252652	44.9749	42.0272	5.8036	11.9109	9.2745	36.1249	34.6438	0.00944382	20.8013	0.263415
841050	chr2	142877281	142877282	Exosc9	NM_001025406	chr2	142879823	142890726	+	2542	30.8819	37.2493	66.378	64.6585	23.7427	73.8575	-31.4526	0.0108151	-14.7345	0.618682
842247	chr2	145081716	145081717	Ankrd50	NM_001191606	chr2	144894600	144925135	-	156581	84.4818	82.7773	61.6314	61.8546	85.9216	67.653	21.8865	0.00153872	6.84225	0.533514
844469	chr2	150590976	150590977	Pabpc4l	NM_001106429	chr2	150259316	150261307	-	329669	24.1279	25.8522	47.1471	54.2306	5.2321	34.6613	-25.6988	0.0195317	5.04335	0.764843
845886	chr2	156471594	156471595	RGD1307595	NM_001134511	chr2	157678583	157681890	+	1206989	47.3161	38.6298	4.8404	2.5964	35.397	29.75	39.2546	0.012808	10.3994	0.182485
846488	chr2	158371450	158371451	Pcdh18	NM_001100524	chr2	158301952	158315635	-	55815	76.2941	75.2889	48.0672	53.7201	89.6431	64.4369	24.8978	0.0130353	-1.2485	0.930178
847764	chr2	160327269	160327270	Alg5	NM_001025407	chr2	160317034	160330762	-	3493	38.1357	39.746	68.9552	65.5073	74.3636	28.1792	-28.2904	0.00449292	-12.3306	0.646954
848405	chr2	161074374	161074375	Foxo1	NM_001191846	chr2	161140307	161215605	+	65933	40.8329	46.8544	79.907	82.4056	61.7826	29.75	-37.3126	0.00754561	-1.92265	0.916866
848701	chr2	161449150	161449151	Foxo1	NM_001191846	chr2	161140307	161215605	+	308843	55.6345	52.0777	73.2126	77.9485	74.3636	89.8078	-21.7245	0.0180798	-28.2296	0.0705583
850267	chr2	163980068	163980069	Ccdc169	NM_001109184	chr2	163967596	163996902	+	12472	20.3998	17.9598	43.8286	54.1528	22.0643	4.0101	-29.8109	0.0302314	6.1426	0.5696
850280	chr2	164004196	164004197	Sohlh2	NM_001034961	chr2	164007687	164029998	+	3491	35.7362	43.3462	83.9623	83.8379	65.8353	81.0348	-44.3589	0.0072795	-33.8939	0.0575079
851190	chr2	166309122	166309123	Tm4sf1	NM_001106434	chr2	166792814	166802011	-	492889	0	5.6338	31.1881	25.9643	42.271	0	-25.7593	0.0215242	-18.3186	0.480803
852471	chr2	168664250	168664251	Med12l	NM_001169130	chr2	168632571	168735461	+	31679	66.2604	72.163	42.3124	44.3301	57.3918	64.4886	25.8905	0.014204	8.2715	0.214976
853123	chr2	170237620	170237621	Mbnl1	NM_001191566	chr2	170175584	170287163	+	62036	60.989	60.4589	1.7113	8.0747	0	34.3666	55.831	0.00325423	43.5406	0.126819
855263	chr2	176237490	176237491	LOC302022	NM_001127530	chr2	176099246	176179301	-	58189	56.2085	61.7173	90.0143	79.5952	66.2072	55.4097	-25.8419	0.0482669	-1.84555	0.789506
855716	chr2	177020444	177020445	Lekr1	NM_001115029	chr2	176821694	176987915	+	198750	24.1279	23.2979	60.7136	71.8054	82.2748	49.2471	-42.5466	0.0166602	-42.0481	0.125856
860294	chr2	186949258	186949259	Vom1r55	NM_001166763	chr2	187604672	187605569	-	656311	0	5.26	31.1881	23.2612	11.5918	17.8713	-24.5947	0.0354286	-12.1015	0.0979971
860431	chr2	187453638	187453639	Vom1r55	NM_001166763	chr2	187604672	187605569	-	151931	31.6724	30.4055	7.2433	14.5843	48.3748	22.6614	20.1252	0.0325893	-4.47915	0.761075
863450	chr2	197179767	197179768	Rapgef2	NM_001107684	chr2	197171956	197285983	-	106216	34.9952	37.8383	12.565	17.4373	42.271	3.7748	21.4156	0.0169079	13.3939	0.559474
864425	chr2	199393468	199393469	Pdgfc	NM_031317	chr2	199362290	199537365	+	31178	9.9268	13.2833	42.054	57.6635	61.5749	13.3729	-38.2537	0.0408982	-25.8688	0.396363
864501	chr2	199600535	199600536	Pdgfc	NM_031317	chr2	199362290	199537365	+	238245	55.6345	56.8497	16.4691	17.2757	9.5088	66.842	39.3697	0.000342945	18.0667	0.593023
864599	chr2	199964620	199964621	Tdo2	NM_022403	chr2	200305348	200323296	-	358676	0	4.3864	44.8076	58.2742	18.5365	58.5378	-49.3477	0.0199778	-36.3439	0.212618
867095	chr2	204010257	204010258	Fam160a1	NM_001134592	chr2	204082396	204386515	-	376258	31.6724	40.775	0	0	26.1069	0	36.2237	0.0154222	23.1702	0.235715
867367	chr2	204546587	204546588	Fam160a1	NM_001134592	chr2	204082396	204386515	-	160072	74.7678	56.8497	22.1033	16.132	19.5949	79.6905	46.6911	0.0385562	16.166	0.657481
868211	chr2	205878018	205878019	Kirrel	NM_207606	chr2	205830115	205884761	-	6743	17.6437	13.8964	39.654	53.0807	25.0033	28.7946	-30.5973	0.0481719	-11.1289	0.0528528
869071	chr2	206806975	206806976	Hapln2	NM_022285	chr2	206799363	206804794	-	2181	0	2.6345	20.0902	28.2869	3.1111	21.7832	-22.8713	0.0336489	-11.1299	0.359195
872528	chr2	210548324	210548325	S100a10	NM_031114	chr2	210966301	210974949	-	426625	24.6237	20.1134	44.6866	47.5194	33.7869	60.2458	-23.7344	0.0123565	-24.6478	0.207676
875259	chr2	216667529	216667530	Ctss	NM_017320	chr2	217142222	217169058	+	474693	68.3235	73.2645	45.8043	52.498	49.3208	70.5702	21.6428	0.0350146	10.8485	0.42476
878115	chr2	219849424	219849425	Reg4	NM_001004096	chr2	219873826	219885388	+	24402	71.8059	84.1194	42.9512	38.8607	74.6547	64.6028	37.0567	0.0293092	8.3339	0.404395
878480	chr2	220415509	220415510	Hao2	NM_032082	chr2	220254689	220278103	+	160820	44.9749	49.5654	80.7153	80.3366	53.4179	59.3122	-33.2558	0.00476168	-9.0949	0.135288
880288	chr2	223329358	223329359	Cd2	NM_012830	chr2	223111197	223478957	-	149599	48.1408	47.7478	25.4177	16.3325	46.7546	15.2344	27.0692	0.0270738	16.9498	0.394702
880558	chr2	223635771	223635772	Mab21l3	NM_001106456	chr2	223666826	223689474	-	53703	30.8819	27.4507	69.2193	57.614	13.4938	55.1746	-34.2503	0.0298225	-5.1679	0.827855
881523	chr2	225100600	225100601	Bcas2	NM_001106458	chr2	225092497	225100379	+	8103	88.8322	80.1675	48.4986	45.7417	47.5637	61.9811	37.3797	0.0144726	29.7275	0.0715567
882571	chr2	226604966	226604967	Slc16a1	NM_012716	chr2	226529293	226549303	+	75673	0	9.8067	32.4335	31.7225	23.7427	24.425	-27.1746	0.0312053	-19.1805	0.0598359
882688	chr2	226695505	226695506	Rhoc	NM_001106461	chr2	226691122	226697174	+	4383	34.2814	31.6912	9.6255	6.9004	22.1852	0	24.7233	0.00573171	21.8937	0.189
883127	chr2	227317854	227317855	Kcnd3	NM_001270963	chr2	227345051	227561680	+	27197	66.2604	61.5479	28.9916	15.8401	71.987	29.75	41.4883	0.0271956	13.0357	0.602049
884578	chr2	229892065	229892066	Ahcyl1	NM_001108561	chr2	229905781	229940650	-	48585	10.1905	24.9917	57.3299	60.4942	72.8975	14.0446	-41.321	0.0319445	-25.88	0.483551
887780	chr2	236591034	236591035	S1pr1	NM_017301	chr2	236742192	236746400	-	155366	30.5001	19.9498	0	1.5902	3.8699	0	24.4298	0.0445247	23.29	0.0535699
889936	chr2	241251862	241251863	Ptbp2	NM_001005555	chr2	241308144	241367644	-	115782	66.2604	80.1675	16.2645	27.6756	0	43.608	51.2439	0.0294555	51.41	0.15374
890289	chr2	242072188	242072189	Rwdd3	NM_001128152	chr2	242756615	242769365	-	697177	57.2338	52.452	29.355	17.0908	48.2762	24.0517	31.62	0.0406999	18.679	0.269455
890400	chr2	242352651	242352652	Rwdd3	NM_001128152	chr2	242756615	242769365	-	416714	0	6.5666	47.1471	37.8664	0.9963	9.4975	-39.2234	0.0203638	-1.9636	0.749715
892675	chr2	246495515	246495516	Usp53	NM_001106468	chr2	246460174	246521759	-	26244	0	1.2753	63.7	41.6989	21.4376	4.2766	-52.0618	0.0419951	-12.2195	0.291407
892762	chr2	246625574	246625575	Synpo2	NM_001191963	chr2	246617296	246771857	-	146283	80.2349	77.5196	45.438	57.5466	45.7865	88.3472	27.3849	0.0476923	11.8104	0.635328
892898	chr2	246786119	246786120	Synpo2	NM_001191963	chr2	246617296	246771857	-	14262	0	6.5666	28.2893	23.9772	0	36.343	-22.8499	0.0283015	-14.8882	0.504723
894265	chr2	249917385	249917386	Arsj	NM_001047887	chr2	249516524	250013503	+	400861	0	1.9764	40.4898	54.701	5.6249	18.1167	-46.6072	0.0228826	-10.8826	0.2274
898284	chr2	255328287	255328288	Papss1	NM_001106471	chr2	255150453	255224840	+	177834	24.1279	23.9621	5.8036	1.9478	24.0848	8.6287	20.1693	0.00902976	7.68825	0.424659
898702	chr2	256276367	256276368	Aimp1	NM_053757	chr2	256268300	256291846	-	15479	73.8663	69.1265	45.9062	43.5769	24.4365	62.8345	26.7549	0.00960096	27.8609	0.286477
898884	chr2	256549568	256549569	Tbck	NM_001134513	chr2	256292172	256497625	+	257396	11.7493	20.6602	62.281	53.0807	9.8832	67.9634	-41.4761	0.0230207	-22.7186	0.52025
899446	chr2	257344246	257344247	Ppa2	NM_001135871	chr2	257065672	257142749	+	278574	0	1.7187	29.9162	33.4544	7.8261	2.2935	-30.8259	0.00404607	-4.20045	0.284095
901528	chr2	261600813	261600814	H2afz	NM_022674	chr2	261653469	261655573	+	52656	0	6.0646	27.2936	24.6654	21.7556	34.9454	-22.9472	0.0201173	-25.3182	0.0732748
903140	chr2	263894697	263894698	Stpg2	NM_001100993	chr2	263050119	263576774	+	844578	25.0344	37.6143	89.8642	72.3802	92.8518	48.9363	-49.7978	0.0437269	-39.5697	0.22534
903590	chr2	265454293	265454294	Unc5c	NM_199407	chr2	265573405	265926227	+	119112	0	3.2921	65.7519	45.8786	57.749	23.2738	-54.1692	0.0328771	-38.8653	0.153942
904130	chr2	266744612	266744613	Gbp5	NM_001108569	chr2	266707527	266725952	+	37085	87.8532	81.4134	55.5535	63.5949	53.7016	66.5218	25.0591	0.0397516	24.5216	0.0759539
904624	chr2	267846904	267846905	Pkn2	NM_001105755	chr2	267265824	267370861	-	476043	61.8753	58.3112	81.1753	87.6386	41.0882	88.5844	-24.3137	0.0222716	-4.74305	0.860546
904818	chr2	268250990	268250991	Lmo4	NM_001009708	chr2	268752221	268769170	-	518180	38.1357	31.014	10.8855	2.6858	20.7904	30.2312	27.7892	0.0361289	9.06405	0.265003
907925	chr2	272123795	272123796	Prkacb	NM_001077645	chr2	271132405	271218985	-	904810	0	1.7968	34.8443	52.1871	42.271	3.6055	-42.6173	0.0393892	-22.0399	0.372814
911678	chr2	278463520	278463521	St6galnac3	NM_019123	chr2	278043762	278563294	-	99774	0	11.4087	35.7209	33.3384	66.0749	16.4859	-28.8253	0.0385236	-35.5761	0.296904
912222	chr2	279000375	279000376	Slc44a5	NM_001134594	chr2	279103882	279195711	+	103507	62.4379	80.4724	27.2936	26.2398	43.7159	75.7169	44.6885	0.0385098	11.7387	0.588165
914930	chr20	239401	239402	Tmlhe	NM_133387	chr20	231288	279025	+	8113	0	0	27.2936	33.0436	0	0	-30.1686	0.00895979	0	NA
915218	chr20	1055113	1055114	Olr1700	NM_001001113	chr20	964116	1053026	-	2087	0	7.8677	44.8076	50.9689	3.9801	14.8419	-43.9544	0.012677	-5.47715	0.49988
915749	chr20	4270225	4270226	Trim26	NM_001011665	chr20	4239932	4248755	-	21470	0	0	24.2209	33.5666	1.235	6.9626	-28.8938	0.0251717	-4.0988	0.288674
915824	chr20	4434753	4434754	RT1-M1-2	NM_001008849	chr20	4438940	4441142	-	6389	0	0	20.0902	29.8504	1.0829	1.311	-24.9703	0.0361376	-1.19695	0.00895721
915962	chr20	4600293	4600294	Rpp21	NM_001002831	chr20	4545592	4547523	+	54701	5.1981	11.5025	32.8978	44.5393	21.11	21.2309	-30.3682	0.044374	-12.8201	0.0554923
916734	chr20	5394024	5394025	Gnl1	NM_212500	chr20	5388708	5397660	-	3636	47.3161	50.1049	19.3833	17.0487	26.7689	62.8345	30.4945	0.00353732	3.9088	0.848937
919370	chr20	6866386	6866387	RT1-CE1	NM_001008832	chr20	6718704	6872656	-	6270	0	9.1742	26.8546	27.1684	27.7928	0.3329	-22.4244	0.0394318	-9.47575	0.579952
921725	chr20	8016381	8016382	Mapk14	NM_031020	chr20	7968538	8028708	+	47843	19.393	17.5168	42.9512	54.8671	17.3491	47.5236	-30.4542	0.0370559	-13.9815	0.45265
921744	chr20	8030626	8030627	Mapk14	NM_031020	chr20	7968538	8028708	+	62088	37.3049	42.2256	71.4972	80.4578	78.7878	42.6797	-36.2122	0.0193473	-20.9685	0.368831
925219	chr20	9981908	9981909	Zfp523	NM_001134755	chr20	9964696	9985908	+	17212	76.0144	85.3833	56.6471	51.1843	55.0785	33.8719	26.7831	0.0386316	36.2236	0.0889549
926620	chr20	10787966	10787967	Mdga1	NM_001107618	chr20	10707849	10766161	-	21805	46.514	38.1565	14.3037	2.9953	44.4188	1.9462	33.6857	0.0409082	19.1528	0.469555
927136	chr20	11236217	11236218	Btbd9	NM_001013073	chr20	11090806	11437886	-	201669	58.8996	57.8033	8.8951	5.4242	19.5046	34.1769	51.1918	0.00126154	31.5107	0.0504186
927180	chr20	11283073	11283074	Btbd9	NM_001013073	chr20	11090806	11437886	-	154813	56.3372	60.1326	16.6867	31.7225	42.271	23.0319	34.0303	0.0481925	25.5834	0.120832
927304	chr20	11398048	11398049	Btbd9	NM_001013073	chr20	11090806	11437886	-	39838	31.6724	28.6487	10.1824	0	0	18.9709	25.0694	0.0420685	20.6751	0.164244
929533	chr20	12914328	12914329	Hsf2bp	NM_001127683	chr20	12929344	13014181	-	99853	77.0682	69.2623	53.4336	51.8169	67.8603	86.5635	20.54	0.0356536	-4.04665	0.728251
931507	chr20	14332673	14332674	Pofut2	NM_001107621	chr20	14281734	14292670	-	40003	29.4054	25.8522	4.8404	9.6669	6.2073	21.7832	20.3752	0.0209536	13.6335	0.229989
932420	chr20	15071342	15071343	Mcm3ap	NM_001106382	chr20	15036955	15075014	-	3672	44.9749	43.1012	14.3037	5.9774	46.1062	6.0052	33.8975	0.0154805	17.9824	0.46486
932813	chr20	15309676	15309677	Prmt2	NM_001025144	chr20	15309077	15366945	+	599	63.3666	66.8711	89.5176	84.4007	51.4851	54.9788	-21.8403	0.0195697	11.8869	0.0406991
932936	chr20	15411015	15411016	Prmt2	NM_001025144	chr20	15309077	15366945	+	101938	30.5001	28.2283	13.1468	4.7147	8.6109	16.6543	20.4335	0.0427555	16.7316	0.0570942
933858	chr20	16153096	16153097	Susd2	NM_001106381	chr20	16153342	16160769	+	246	42.8195	34.3531	71.1912	76.7503	30.4004	55.5795	-35.3845	0.0198744	-4.40365	0.771751
934168	chr20	16429834	16429835	Adora2a	NM_053294	chr20	16449384	16466147	-	36313	29.4054	23.5726	0	0	0	17.8713	26.489	0.0119056	17.5533	0.202798
936348	chr20	19626388	19626389	RGD1559903	NM_001109337	chr20	19931568	19932366	+	305180	0	0	22.9193	17.1696	0	0	-20.0445	0.0199567	0	NA
939569	chr20	23139636	23139637	RGD1306739	NM_001134576	chr20	23418564	23526792	+	278928	87.0186	86.6043	60.4413	49.2415	65.2685	74.8025	31.9701	0.0293762	16.776	0.0722409
940334	chr20	23985743	23985744	Arid5b	NM_001107624	chr20	23665741	23979982	+	320002	64.9542	51.9951	16.2645	23.7695	13.626	77.6075	38.4577	0.0358803	12.8579	0.731667
941215	chr20	24846264	24846265	Jmjd1c	NM_001191719	chr20	24842478	24972937	-	126673	52.6274	57.3628	77.4259	73.2415	47.8274	66.0617	-20.3386	0.0232942	-1.94945	0.855201
941688	chr20	25336619	25336620	Reep3	NM_001106386	chr20	25003933	25086734	+	332686	62.4379	67.9988	29.4471	37.4811	33.26	47.4411	31.7542	0.0228614	24.8678	0.0823759
941909	chr20	25694160	25694161	Reep3	NM_001106386	chr20	25003933	25086734	+	690227	57.2338	56.2446	32.6227	23.4846	60.9042	75.3941	28.6855	0.0247198	-11.41	0.256732
942206	chr20	26744768	26744769	Lrrtm3	NM_001106387	chr20	28060836	28233801	+	1316068	51.2151	50.6416	15.8313	23.7695	10.9608	42.6364	31.1279	0.0159534	24.1298	0.267138
942626	chr20	28084273	28084274	Lrrtm3	NM_001106387	chr20	28060836	28233801	+	23437	64.9542	78.1257	20.6815	23.0291	50.3405	36.5081	49.6846	0.0176494	28.1156	0.0986081
943045	chr20	28898760	28898761	Mypn	NM_001107628	chr20	28840498	28914635	+	58262	0	8.9777	68.8662	60.3225	60.1769	0	-60.1055	0.0104623	-25.5996	0.488649
944539	chr20	31128604	31128605	Micu1	NM_199412	chr20	31089816	31235818	+	38788	12.1193	24.0484	54.926	47.7056	16.9177	7.3798	-33.2319	0.0413077	5.9351	0.518383
944980	chr20	31503007	31503008	Spock2	NM_001108533	chr20	31456800	31478962	+	46207	87.5661	83.9489	52.6105	34.196	43.1442	77.3505	42.3543	0.0457393	25.5101	0.276245
945490	chr20	31915818	31915819	Cdh23	NM_053644	chr20	31668746	32073985	-	158167	24.1279	29.6585	66.5822	58.607	46.6195	61.8355	-35.7014	0.0179781	-27.3343	0.0776282
946777	chr20	32931357	32931358	Lrrc20	NM_001109171	chr20	32881661	32985238	+	49696	0	0	29.2704	34.0453	18.1712	17.3996	-31.6578	0.00563923	-17.7854	0.000470209
949869	chr20	36737863	36737864	Asf1a	NM_001106389	chr20	36651863	36666710	+	86000	89.441	85.3833	56.9021	63.5949	55.9618	80.6935	27.1637	0.0201307	19.0845	0.267215
950073	chr20	37056500	37056501	Man1a1	NM_001033656	chr20	37015822	37203609	-	147109	20.3998	11.1807	49.0732	62.8716	25.0815	21.0668	-40.1822	0.0400932	-7.2839	0.284412
951140	chr20	39841233	39841234	Gja1	NM_012567	chr20	39612107	39624552	+	229126	29.4054	43.4259	90.1313	79.5771	38.0563	64.5877	-48.4385	0.0312825	-14.9063	0.425165
955111	chr20	47457623	47457624	Gpr6	NM_031806	chr20	47518789	47521561	-	63938	74.7678	65.6382	34.8443	42.4471	46.6488	58.061	31.5573	0.033656	17.8481	0.134595
956337	chr20	48465541	48465542	Sesn1	NM_001106396	chr20	48347550	48437686	+	117991	0	3.9489	34.8443	34.9677	4.3252	8.9574	-32.9316	0.00357895	-4.66685	0.264904
956397	chr20	48508783	48508784	Sesn1	NM_001106396	chr20	48347550	48437686	+	161233	0	4.9326	29.6587	21.74	6.7676	0	-23.233	0.0380269	-0.9175	0.846886
958144	chr20	50060653	50060654	Wasf1	NM_001025114	chr20	50107710	50155913	-	95260	79.433	84.4815	38.6016	44.2793	79.1903	16.8893	40.5168	0.00867646	33.9175	0.391202
961942	chr20	57196444	57196445	Sim1	NM_001107641	chr20	57195046	57274557	+	1398	95.5973	85.0578	45.3406	56.3957	75.9632	59.1054	39.4594	0.0354768	22.7933	0.148869
963021	chr3	1762821	1762822	Cacna1b	NM_001195199	chr3	1730540	1910340	-	147519	52.2178	65.4193	13.7495	17.1696	39.1272	57.6522	43.359	0.0238497	10.4289	0.45598
963584	chr3	2315921	2315922	Noxa1	NM_001100171	chr3	2281048	2290537	-	25384	44.9749	37.9108	9.6255	0	52.9001	28.7175	36.6301	0.0255471	0.63405	0.96443
963627	chr3	2353231	2353232	Nrarp	NM_001143750	chr3	2377425	2379974	+	24194	10.7621	11.7275	62.7299	54.2306	28.1596	28.9186	-47.2355	0.00809909	-17.2943	0.00125817
964236	chr3	2674952	2674953	Ptgds	NM_013015	chr3	2667537	2670472	-	4480	71.4444	56.8497	8.2671	20.5143	25.3077	53.5234	49.7563	0.0347565	24.7315	0.259752
965689	chr3	9287676	9287677	Notch1	NM_001105721	chr3	9266662	9311575	-	23899	0	6.8924	33.8242	44.389	3.857	0	-35.6604	0.0298866	1.5177	0.737759
965833	chr3	9397684	9397685	Egfl7	NM_139104	chr3	9395192	9404527	+	2492	89.441	94.4485	70.6247	60.1951	53.7016	83.7997	26.5348	0.0443856	23.1941	0.267801
966545	chr3	10762224	10762225	Abo2	NM_001271298	chr3	10737502	10753429	-	8795	0	6.3057	39.654	40.3313	12.5339	30.6267	-36.8398	0.00732757	-18.4275	0.194321
966664	chr3	10853125	10853126	Stkld1	NM_001107822	chr3	10843798	10862773	+	9327	33.3696	41.55	79.9469	76.8851	26.1069	55.7742	-40.9562	0.0111804	-3.48075	0.842053
967268	chr3	11290615	11290616	Vav2	NM_001106563	chr3	11173751	11337325	-	46710	33.3696	34.1796	1.1638	6.3227	10.6701	21.7832	30.0313	0.00747464	17.548	0.0877367
967499	chr3	11439252	11439253	Wdr5	NM_001039034	chr3	11423442	11441555	+	15810	0	0	23.1688	20.3419	2.6205	16.2194	-21.7553	0.00419459	-9.41995	0.300208
970382	chr3	13777225	13777226	Cercam	NM_001011962	chr3	13771610	13788193	+	5615	77.0682	84.5419	56.5582	45.7417	64.6863	78.5818	29.6551	0.0457894	9.171	0.364987
971351	chr3	14449745	14449746	Ier5l	NM_001025041	chr3	14389472	14391061	-	58684	52.6274	44.0321	18.3854	26.2398	33.1658	41.8424	26.0172	0.046599	10.8256	0.21827
978844	chr3	20578627	20578628	Ndufa8	NM_001047862	chr3	20672277	20685979	-	107352	32.5008	44.1981	7.5553	9.2858	70.7829	29.75	29.9289	0.0368788	-11.917	0.632632
978845	chr3	20578853	20578854	Ndufa8	NM_001047862	chr3	20672277	20685979	-	107126	32.5008	44.1981	7.5553	9.2858	70.7829	29.75	29.9289	0.0368788	-11.917	0.632632
978913	chr3	20624870	20624871	Ndufa8	NM_001047862	chr3	20672277	20685979	-	61109	42.1394	49.6189	3.6334	0	44.4188	24.9895	44.0624	0.00878632	11.175	0.395372
981015	chr3	27116292	27116293	Strbp	NM_053416	chr3	27069383	27141888	-	25596	34.2814	41.55	0	2.7816	25.2708	10.9335	36.5249	0.0111609	19.8135	0.132595
981648	chr3	28087516	28087517	Nek6	NM_182953	chr3	28037220	28114175	+	50296	6.5339	18.8628	43.5799	44.389	80.9521	46.8514	-31.2861	0.0368483	-51.2034	0.105843
981663	chr3	28098524	28098525	Nek6	NM_182953	chr3	28037220	28114175	+	61304	0	0.8412	22.3175	27.3987	29.5989	3.6326	-24.4375	0.010923	-16.1952	0.338704
983144	chr3	32299449	32299450	Lrp1b	NM_001107843	chr3	30416589	32551691	-	252242	0	0	31.1881	22.0022	0	2.4081	-26.5952	0.0285536	-1.20405	0.42265
986415	chr3	40586024	40586025	Lypd6b	NM_001134580	chr3	40398134	40555551	+	187890	43.5184	39.9192	13.0412	11.0222	60.6965	31.2381	29.6871	0.00479624	-4.2485	0.801573
987910	chr3	43195920	43195921	Cacnb4	NM_001105733	chr3	43054752	43191222	-	4698	0	0	27.2936	21.8329	0	19.8857	-24.5633	0.0121313	-9.94285	0.42265
988122	chr3	43484552	43484553	Stam2	NM_001012085	chr3	43331358	43378116	-	106436	74.7678	68.6422	14.3037	18.9076	6.4063	45.8538	55.0994	0.00480052	45.575	0.149859
988715	chr3	44848975	44848976	Rprm	NM_001044276	chr3	44691126	44692544	-	156431	0	12.0212	52.0487	52.8948	0	10.2722	-46.4612	0.0164063	0.8745	0.922025
990895	chr3	50381901	50381902	Ccdc148	NM_001107732	chr3	50007272	50327062	-	54839	0	4.9326	36.2397	36.0893	50.4008	17.9873	-33.6982	0.00531871	-31.7278	0.192585
990899	chr3	50386501	50386502	Ccdc148	NM_001107732	chr3	50007272	50327062	-	59439	0	1.8823	30.6463	26.1358	8.2562	32.5304	-27.4499	0.0078326	-19.4521	0.251162
991234	chr3	50772208	50772209	Tanc1	NM_001002854	chr3	50829731	51028013	+	57523	0	5.1911	27.2936	33.1658	33.7869	10.1345	-27.6342	0.0195238	-19.3651	0.250852
991521	chr3	51011105	51011106	Tanc1	NM_001002854	chr3	50829731	51028013	+	181374	24.1279	26.3038	61.5112	70.69	31.3526	70.1787	-40.8847	0.0130487	-25.5498	0.319311
991811	chr3	51418589	51418590	2017-03-07	NM_001012087	chr3	51400037	51432100	+	18552	32.93	36.8621	11.5123	7.755	37.8348	12.6789	25.2624	0.0113894	9.6392	0.527997
993785	chr3	54999454	54999455	Dpp4	NM_012789	chr3	54957145	55038628	-	39174	0	1.6471	47.1471	34.9677	15.6871	4.4236	-40.2338	0.0225423	-9.2318	0.246266
994350	chr3	56602080	56602081	Fign	NM_001106484	chr3	56637400	56764164	-	162084	0	8.0966	24.0115	25.2067	15.4226	21.9321	-20.5608	0.0374037	-14.629	0.106344
996119	chr3	60433854	60433855	Xirp2	NM_201989	chr3	60181188	60274634	+	252666	74.7678	69.7127	47.1471	50.2898	43.6212	25.3403	23.5218	0.015635	37.7595	0.0576756
996912	chr3	61908972	61908973	Nostrin	NM_001024260	chr3	61980712	62045306	+	71740	0	9.3465	35.7209	34.9677	2.8048	0	-30.6711	0.0225781	3.27085	0.571661
997095	chr3	62199501	62199502	Abcb11	NM_031760	chr3	62091489	62195528	-	3973	0	14.5677	48.6967	56.3957	14.9413	25.9874	-45.2623	0.0315697	-13.1805	0.286071
997619	chr3	62912940	62912941	Myo3b	NM_001191901	chr3	62983083	63336893	+	70143	0	4.1562	18.8301	26.6634	0	18.5562	-20.6686	0.0430672	-7.2	0.527951
998624	chr3	64247940	64247941	Cybrd1	NM_001011954	chr3	64212932	64240163	+	35008	87.1523	74.5951	47.1471	49.7636	79.5782	17.0983	32.4183	0.0369808	32.5354	0.414632
999504	chr3	65197787	65197788	Pdk1	NM_053826	chr3	65019115	65046275	+	178672	40.4128	47.7478	8.2671	16.713	17.3491	80.78	31.5903	0.0299473	-4.98425	0.890277
1000981	chr3	66934882	66934883	Chrna1	NM_024485	chr3	66925892	66940958	-	6076	71.5991	65.0966	47.1471	47.2853	68.1014	28.0946	21.1317	0.0228732	20.2498	0.422955
1001047	chr3	66991909	66991910	Chn1	NM_032083	chr3	66992185	67035054	-	43145	44.9749	37.5303	19.2962	17.03	2.4171	48.2373	23.0895	0.0272424	15.9254	0.563495
1003818	chr3	70224203	70224204	Plekha3	NM_001013077	chr3	70109901	70131099	+	114302	0	8.2772	62.0274	46.1743	33.7869	15.7332	-49.9622	0.0305704	-20.6214	0.173466
1004063	chr3	70506928	70506929	Sestd1	NM_001134514	chr3	70613827	70682642	-	175714	55.6345	39.0465	4.1511	7.9518	15.4226	23.9431	41.2891	0.0399425	27.6577	0.097343
1006242	chr3	74768687	74768688	Nup35	NM_001004229	chr3	74426912	74452805	+	341775	0	0	25.4177	31.9525	16.2436	9.1152	-28.6851	0.0127274	-12.6794	0.0707364
1016105	chr3	98156843	98156844	Commd9	NM_001033692	chr3	98121988	98136421	+	34855	34.2814	35.3823	71.82	67.2898	53.7369	72.8012	-34.7231	0.00447645	-28.4372	0.0966644
1016901	chr3	99626380	99626381	Apip	NM_001106492	chr3	99612152	99638003	+	14228	0	1.6471	18.8301	27.6158	0	1.4599	-22.3994	0.0375827	0.0936	0.939966
1017398	chr3	100319225	100319226	Nat10	NM_001107756	chr3	100298715	100338733	-	19508	0	9.5456	43.8286	45.9032	72.1352	20.137	-40.0931	0.0145182	-41.3633	0.258096
1018016	chr3	101121622	101121623	Cstf3	NM_001077672	chr3	101156168	101228401	+	34546	55.6345	44.5865	0	0	0	70.7153	50.1105	0.0119349	14.7529	0.720146
1018453	chr3	101763072	101763073	Wt1	NM_031534	chr3	101756492	101802600	+	6580	24.1279	43.4259	77.7406	86.9777	92.6371	56.3301	-48.5823	0.0452209	-40.7067	0.186247
1018543	chr3	101863228	101863229	LOC691083	NM_001144862	chr3	101854192	102019988	+	9036	52.9493	61.158	85.1848	78.911	66.0749	85.5953	-24.9943	0.0401612	-18.7814	0.218089
1019844	chr3	104433123	104433124	Mpped2	NM_198778	chr3	104338651	104509858	+	94472	39.898	39.1679	64.8837	80.0573	59.0017	24.425	-32.9376	0.0492809	-2.1804	0.911192
1021994	chr3	110693571	110693572	Aven	NM_001107757	chr3	110635711	110709919	+	57860	50.9397	42.185	10.6209	17.1112	35.8384	33.301	32.6963	0.0266684	11.9926	0.119152
1024027	chr3	115133333	115133334	Spred1	NM_001047089	chr3	115352441	115414136	+	219108	16.8795	24.9917	45.8008	54.2306	18.2985	28.3116	-29.0801	0.0381615	-2.36945	0.748342
1024547	chr3	116167434	116167435	Thbs1	NM_001013062	chr3	116411044	116422101	+	243610	70.3717	68.6422	40.6705	37.8179	30.1595	67.2001	30.2628	0.00302403	20.8271	0.378022
1026109	chr3	118026692	118026693	Rtf1	NM_001108958	chr3	118026882	118086227	+	190	66.2604	68.0424	87.9034	90.5073	88.5044	65.3878	-22.054	0.00507839	-9.7947	0.48712
1026768	chr3	118797870	118797871	Capn3	NM_017117	chr3	118776359	118825812	+	21511	56.2664	45.1329	85.8977	90.2389	65.6183	63.2066	-37.3687	0.0246252	-13.7128	0.137758
1027227	chr3	119600459	119600460	Lcmt2	NM_001011956	chr3	119629542	119631667	-	31208	44.9749	50.7229	86.6578	76.9229	72.0758	50.2908	-33.9415	0.0266325	-13.3344	0.358165
1027241	chr3	119620441	119620442	Lcmt2	NM_001011956	chr3	119629542	119631667	-	11226	10.1905	6.5666	40.1991	47.7056	15.8815	25.0281	-35.5738	0.0134496	-12.0762	0.133494
1027990	chr3	120580767	120580768	Spg11	NM_001191571	chr3	120539691	120604601	-	23834	64.9542	47.0349	17.3406	17.3334	32.6374	24.8331	38.6576	0.0497432	27.2593	0.108084
1028441	chr3	121226684	121226685	Gatm	NM_031031	chr3	121249706	121266292	-	39608	46.8321	46.3989	22.0058	23.6228	49.0412	42.765	23.8012	0.00123441	0.7124	0.841871
1028674	chr3	121555953	121555954	Sqor	NM_001047913	chr3	121438450	121477304	+	117503	11.0724	8.4233	32.6227	30.299	38.2218	7.5232	-21.713	0.00652025	-13.1247	0.484004
1029110	chr3	123071697	123071698	Sema6d	NM_001107768	chr3	123424950	123482782	+	353253	12.5131	20.4485	41.4447	42.8931	65.8594	39.1537	-25.6881	0.023776	-36.0258	0.122611
1030269	chr3	124984295	124984296	Dtwd1	NM_001013921	chr3	124955128	124966717	+	29167	0	13.4817	41.004	47.0132	7.8261	28.519	-37.2677	0.0370504	-11.4317	0.452307
1030611	chr3	125640520	125640521	Gabpb1	NM_001039036	chr3	125617851	125661431	-	20911	0	0	28.5489	18.5709	0	11.8152	-23.5599	0.0420344	-5.9076	0.42265
1031608	chr3	126968382	126968383	Nphp1	NM_001314003	chr3	126963943	127017985	+	4439	0	0.8412	37.494	28.0149	0	2.3211	-32.3338	0.0209764	-0.73995	0.609746
1034896	chr3	130935191	130935192	Prnp	NM_012631	chr3	131010027	131025366	+	74836	0	0	18.8301	24.6654	0	1.168	-21.7477	0.0175268	-0.584	0.42265
1036790	chr3	134800760	134800761	Plcb1	NM_001077641	chr3	134211556	134908321	+	589204	21.5128	9.8067	53.3175	48.5509	19.3117	56.7582	-35.2745	0.0306303	-22.3752	0.372207
1037485	chr3	136331123	136331124	Mkks	NM_001008353	chr3	136347547	136365815	-	34692	51.6793	53.3565	76.5437	82.9063	77.0167	42.0884	-27.2071	0.0143093	-7.03465	0.72636
1038658	chr3	139537950	139537951	Tasp1	NM_001044243	chr3	139347884	139579995	-	42045	63.9324	77.0581	33.5425	20.2028	47.37	41.246	43.6226	0.0430619	26.1872	0.0686918
1040157	chr3	143937193	143937194	Pcsk2	NM_012746	chr3	144059120	144362761	+	121927	86.8684	78.2569	60.8754	60.0187	49.5724	74.9279	22.1156	0.0362138	20.3125	0.268524
1040374	chr3	144385350	144385351	Bfsp1	NM_031555	chr3	144374720	144408658	-	23308	54.0998	63.849	8.5074	10.6493	3.3934	27.138	49.3961	0.0100549	43.7087	0.0764598
1042335	chr3	147321925	147321926	Nkx2-2	NM_001191904	chr3	147827034	147829407	-	507482	79.433	67.8892	39.654	28.607	53.2296	46.7948	39.5306	0.0384997	23.6489	0.0699808
1043467	chr3	149493851	149493852	Cstl1	NM_001106522	chr3	149493396	149498394	+	455	0	9.8067	44.8076	46.5733	6.4357	32.5304	-40.7871	0.0145951	-14.5797	0.405341
1045266	chr3	153740310	153740311	Angpt4	NM_001106526	chr3	153772189	153805765	+	31879	0	0	31.1881	39.8687	5.6249	8.1912	-35.5284	0.0145981	-6.90805	0.0328132
1047221	chr3	155387234	155387235	Plagl2	NM_001106528	chr3	155374855	155388034	+	12379	49.8607	42.584	2.6438	16.2216	45.2455	51.4915	36.7897	0.0411464	-2.14615	0.698256
1047506	chr3	155653846	155653847	Mapre1	NM_138509	chr3	155599600	155627493	+	54246	64.3131	74.1818	31.1881	37.2765	10.1041	48.8761	35.0151	0.0263387	39.7574	0.185221
1047742	chr3	155905701	155905702	Bpifa2f	NM_080775	chr3	155902145	155910723	+	3556	0	6.0646	27.2936	22.9337	0	13.3273	-22.0814	0.0274327	-3.63135	0.669035
1048076	chr3	156442099	156442100	E2f1	NM_001100778	chr3	156435529	156446390	-	4291	60.989	52.6497	0	9.4999	3.9279	24.1945	52.0694	0.0144165	42.7582	0.05984
1048876	chr3	157316756	157316757	Ncoa6	NM_001276714	chr3	157287433	157328147	-	11391	26.5217	24.327	0	5.4558	3.1111	42.3654	22.6964	0.0163724	2.6861	0.903827
1049984	chr3	158326059	158326060	Rpn2	NM_031698	chr3	158274303	158321446	-	4613	0	0	38.2616	58.9721	0	0	-48.6168	0.0424967	0	NA
1051993	chr3	160458522	160458523	Ppp1r16b	NM_001191072	chr3	160348035	160448839	-	9683	0	5.379	37.1488	54.6537	11.8184	64.0199	-43.2118	0.0420854	-35.2296	0.311481
1052390	chr3	160838384	160838385	Bpi	NM_001004079	chr3	160837670	160864602	-	26218	18.4782	21.5757	39.9754	45.4139	6.3386	61.0822	-22.6677	0.0185308	-13.6835	0.667193
1053030	chr3	161420623	161420624	Ctnnbl1	NM_001024870	chr3	161228792	161389518	-	31105	0	7.3805	64.4346	55.063	51.5981	8.515	-56.0585	0.0111316	-26.3663	0.351004
1054048	chr3	162677280	162677281	Mafb	NM_019316	chr3	162572667	162574588	-	102692	46.1212	51.3386	19.0908	21.2199	59.0451	59.1652	28.5745	0.0095831	-10.3752	0.0578214
1054635	chr3	163316962	163316963	Chd6	NM_001107797	chr3	163164937	163324764	-	7802	38.9995	39.9192	59.8867	66.6464	25.9166	64.1838	-23.8072	0.0199167	-5.59085	0.797713
1054687	chr3	163367133	163367134	Chd6	NM_001107797	chr3	163164937	163324764	-	42369	91.252	73.3275	35.7209	42.6145	44.7655	53.8884	43.1221	0.0461768	32.9628	0.0818139
1056299	chr3	165811484	165811485	Tox2	NM_199392	chr3	165765479	165890364	+	46005	31.6724	27.7522	0	10.3979	40.1584	46.6894	24.5133	0.0477265	-13.7116	0.0692366
1057302	chr3	166714823	166714824	Stk4	NM_001107800	chr3	166652144	166731210	+	62679	44.9749	45.368	24.2209	15.8976	6.0814	23.9431	25.1122	0.0264384	30.1592	0.0776506
1059297	chr3	168270680	168270681	Slc13a3	NM_022866	chr3	168266584	168329647	-	58967	63.9324	73.3903	34.8443	41.2849	63.539	70.9665	30.5968	0.0332323	1.4086	0.836578
1059316	chr3	168283904	168283905	Slc13a3	NM_022866	chr3	168266584	168329647	-	45743	0	0	30.6463	36.3001	13.8292	0	-33.4732	0.00705684	-6.9146	0.42265
1061683	chr3	169998608	169998609	Znfx1	NM_001047860	chr3	169948329	170007642	-	9034	42.8195	48.9038	11.7681	5.7573	19.0363	53.1812	37.099	0.0130278	9.7529	0.630467
1063623	chr3	171249755	171249756	Kcng1	NM_001106545	chr3	171159892	171179352	-	70403	27.4221	37.0333	69.0689	65.7795	49.2968	56.0573	-35.1965	0.020197	-20.4493	0.0735566
1064859	chr3	172089960	172089961	Zfp64	NM_001012093	chr3	171846881	171875427	-	214533	24.8789	18.1028	50.497	46.3108	3.3181	13.2307	-26.913	0.0212027	13.2165	0.158652
1065540	chr3	172656472	172656473	Zfp217	NM_001107813	chr3	173096853	173107574	-	451102	62.4379	62.073	36.8261	33.9811	68.2672	71.66	26.8518	0.00284046	-7.70815	0.045665
1067004	chr3	174220045	174220046	Cyp24a1	NM_201635	chr3	174200348	174214785	-	5260	66.7029	62.2942	82.8008	90.9959	69.6569	84.077	-22.3998	0.0405413	-12.3684	0.242591
1067029	chr3	174235175	174235176	Cyp24a1	NM_201635	chr3	174200348	174214785	-	20390	29.4054	28.0763	6.4443	7.056	0	22.3909	21.9907	0.00110483	17.5454	0.258174
1067224	chr3	174448649	174448650	Dok5	NM_001109344	chr3	174447258	174579715	+	1391	77.5361	66.8532	31.9385	36.2403	59.069	73.1892	38.1052	0.022082	6.06555	0.564005
1069205	chr3	176654519	176654520	Tfap2c	NM_201420	chr3	176625471	176633354	+	29048	29.4054	35.3823	60.9826	55.0035	48.2762	64.8962	-25.5992	0.0261997	-24.1924	0.111418
1070835	chr3	177753774	177753775	Rab22a	NM_001108966	chr3	177802638	177849268	+	48864	60.2814	59.6731	87.2184	90.9188	82.3848	64.4002	-29.0913	0.00412852	-13.4153	0.274456
1072969	chr3	180185339	180185340	Arfgap1	NM_145090	chr3	180185719	180199752	+	380	91.1762	89.9081	68.1374	63.3512	74.3636	86.2565	24.7979	0.00982027	10.2321	0.229209
1076778	chr4	341842	341843	Insig1	NM_022392	chr4	337388	345602	+	4454	0	7.4464	47.1471	48.2332	31.5048	13.8787	-43.9669	0.00724408	-18.9686	0.185884
1077197	chr4	794953	794954	Shh	NM_017221	chr4	711419	720573	-	74380	68.6925	67.5001	15.5549	17.3696	6.7676	62.3646	51.6341	0.000441832	33.5302	0.351156
1079041	chr4	5243587	5243588	Actr3b	NM_001191860	chr4	5668160	5696597	+	424573	0	1.8823	44.8076	34.3043	14.1813	51.6447	-38.6148	0.0185605	-31.9718	0.23037
1079222	chr4	5588398	5588399	Actr3b	NM_001191860	chr4	5668160	5696597	+	79762	55.6345	60.4589	81.0785	87.5327	42.271	68.4545	-26.2589	0.022742	2.68395	0.858862
1079264	chr4	5673620	5673621	Actr3b	NM_001191860	chr4	5668160	5696597	+	5460	0	0	28.7817	30.7603	9.4196	55.1746	-29.771	0.00110243	-32.2971	0.293512
1081173	chr4	7406133	7406134	Kcnh2	NM_053949	chr4	7366963	7398604	+	39170	42.1394	32.1136	0	0	36.9746	14.3532	37.1265	0.0177471	11.4626	0.451991
1081931	chr4	8284340	8284341	Kmt2e	NM_001100851	chr4	8193463	8261291	-	23049	57.7816	62.7298	12.3149	19.5201	57.7005	59.146	44.3382	0.00957638	1.83245	0.550851
1082386	chr4	9202191	9202192	Orc5	NM_001014186	chr4	9162485	9226335	+	39706	0	6.8499	44.4027	33.9072	9.5417	19.7799	-35.73	0.0294097	-11.2358	0.209674
1082673	chr4	9589108	9589109	Reln	NM_080394	chr4	9349480	9775752	+	239628	35.4365	38.3904	56.0895	65.7396	28.5702	58.3985	-24.0011	0.0414714	-6.5709	0.703882
1082779	chr4	9713190	9713191	Reln	NM_080394	chr4	9349480	9775752	+	363710	0	0	54.926	34.9677	0	2.3784	-44.9468	0.0459243	-1.1892	0.42265
1082810	chr4	9739722	9739723	Reln	NM_080394	chr4	9349480	9775752	+	390242	82.979	67.5001	39.0167	37.6389	53.8892	68.7369	36.9117	0.0415683	13.9265	0.323648
1083280	chr4	10152603	10152604	Fbxl13	NM_001103355	chr4	10021507	10170201	+	131096	74.7678	74.627	55.1207	45.1053	68.3254	76.9866	24.5844	0.0390828	2.0414	0.683819
1084596	chr4	12303450	12303451	Magi2	NM_053621	chr4	10987830	12456503	-	153053	0	0	27.2936	20.5143	7.9536	7.8499	-23.9039	0.0195212	-7.90175	4.31e-05
1084957	chr4	13378922	13378923	Gnai1	NM_013145	chr4	13388069	13470279	+	9147	0	4.3864	31.9385	23.2612	13.3856	50.2908	-25.4066	0.0347181	-29.645	0.251695
1087199	chr4	19210717	19210718	Sema3d	NM_001104633	chr4	19169058	19359164	-	148447	46.7124	40.6841	12.7591	8.3323	20.215	36.6375	33.1525	0.0124857	15.272	0.222931
1088523	chr4	22653635	22653636	Dbf4	NM_001191748	chr4	22594055	22848954	+	59580	35.2391	44.7363	17.0403	18.5709	29.6718	4.9321	22.1821	0.0439419	22.6857	0.229004
1091302	chr4	28049893	28049894	Cdk6	NM_001191861	chr4	27688954	27869534	-	180359	39.5945	37.9108	82.2369	82.0396	46.4517	64.8962	-43.3856	0.000381463	-16.9213	0.209188
1091574	chr4	28608941	28608942	Calcr	NM_053816	chr4	28532077	28607201	-	1740	29.4054	32.7225	12.3149	6.7516	0	57.328	21.5307	0.0218852	2.39995	0.940998
1092769	chr4	30822105	30822106	Dync1i1	NM_019234	chr4	30715224	31028001	+	106881	75.9097	78.297	35.7209	21.8329	7.2336	82.4359	48.3265	0.0206021	32.2686	0.481411
1098506	chr4	45174611	45174612	Cav2	NM_131914	chr4	45179518	45186895	+	4907	35.7362	28.4866	3.875	0	17.6487	16.8893	30.1739	0.0180534	14.8424	0.0553397
1098678	chr4	45418851	45418852	Met	NM_031517	chr4	45382346	45459515	+	36505	59.3881	40.775	3.6334	8.8495	18.1712	64.6993	43.8401	0.0453247	8.6463	0.762952
1098700	chr4	45447771	45447772	Met	NM_031517	chr4	45382346	45459515	+	65425	0	2.3248	17.0403	26.0448	10.4717	0	-20.3802	0.0483144	-4.07345	0.526866
1099761	chr4	48601090	48601091	Kcnd2	NM_031730	chr4	48099454	48609211	+	501636	90.2401	90.8297	62.4317	55.7088	82.4821	84.857	31.4646	0.0113063	6.86535	0.0303228
1100888	chr4	50547014	50547015	Rnf148	NM_001191082	chr4	50467596	50474307	-	72707	0	7.1587	24.2209	24.6654	0	0	-20.8638	0.0282975	3.57935	0.42265
1107950	chr4	62580995	62580996	Fam180a	NM_001108621	chr4	62567993	62583301	-	2306	0	8.1361	25.4177	24.6654	26.3972	20.6584	-20.9735	0.0359113	-19.4597	0.0596486
1108103	chr4	62823886	62823887	Mtpn	NM_024374	chr4	62732735	62760149	-	63737	10.0132	14.9732	66.1122	56.3957	53.0843	4.3125	-48.7608	0.0122837	-16.2052	0.576507
1108695	chr4	64293753	64293754	Dgki	NM_198782	chr4	64199209	64653936	-	360183	51.6793	53.8598	8.9708	20.0884	75.1878	50.2908	38.24	0.0212473	-9.96975	0.508649
1111124	chr4	67710654	67710655	Tmem178b	NM_001195277	chr4	67476251	67864206	+	234403	32.93	24.2624	59.8867	72.879	13.4938	53.6366	-37.7867	0.0401545	-4.969	0.831339
1117194	chr4	145803692	145803693	Nfe2l3	NM_001305047	chr4	145871397	145899252	+	67705	28.3815	23.9621	7.7951	1.0121	22.2218	15.0121	21.7682	0.0328822	7.55485	0.215887
1117240	chr4	145857580	145857581	Nfe2l3	NM_001305047	chr4	145871397	145899252	+	13817	24.1279	23.2415	0	0	0	14.0446	23.6847	0.000349974	16.6624	0.141448
1118609	chr4	147040869	147040870	Evx1	NM_001191972	chr4	147037771	147042149	+	3098	65.8214	56.8497	84.4022	83.4656	73.7736	43.8487	-22.5983	0.0376008	2.5244	0.886464
1119697	chr4	148778369	148778370	Cpvl	NM_001029927	chr4	148689021	148793199	-	14830	66.2604	70.4369	41.9142	34.9677	10.3944	37.3127	29.9077	0.0178712	44.4951	0.0822988
1120813	chr4	150157013	150157014	Aqp1	NM_012778	chr4	150203460	150215641	+	46447	0	8.192	55.4675	62.8716	23.4196	55.1746	-55.0735	0.00990092	-35.2011	0.164917
1121695	chr4	152003050	152003051	Nt5c3a	NM_001107862	chr4	151889315	151932125	-	70925	0	6.8499	40.4898	28.634	6.3655	13.1925	-31.1369	0.045099	-6.35405	0.319316
1122211	chr4	153305610	153305611	Vopp1	NM_001108630	chr4	153266270	153337776	+	39340	0	3.5907	29.4471	24.6654	24.6021	18.4475	-25.2609	0.0137215	-19.7294	0.0310959
1124299	chr4	159634669	159634670	Grid2	NM_024379	chr4	158857418	160229216	+	777251	75.68	66.2799	25.0714	20.7339	42.271	19.6405	48.0773	0.0113942	40.0242	0.08231
1124914	chr4	161160751	161160752	RGD1560028	NM_001109239	chr4	161039637	161117914	+	121114	14.9322	5.6338	33.0462	37.4811	39.8239	30.903	-24.9807	0.0399845	-25.0804	0.0601036
1125592	chr4	162754720	162754721	Serbp1	NM_145086	chr4	162813223	162830068	+	58503	6.8876	14.3208	41.004	45.7417	47.9987	22.3909	-32.7687	0.0176133	-24.5906	0.206426
1127188	chr4	165031683	165031684	Vamp8	NM_031827	chr4	165020593	165023049	-	8634	89.441	83.8512	64.4346	59.4071	41.0651	71.007	24.7252	0.0223422	30.6101	0.182162
1130236	chr4	173730053	173730054	Ctnna2	NM_001106598	chr4	172586789	173745983	-	15930	0	5.8413	33.0462	33.683	7.0873	2.5685	-30.444	0.00918486	-1.90725	0.656937
1131913	chr4	178266476	178266477	Hk2	NM_012735	chr4	178239349	178288251	-	21775	77.8495	81.4134	15.8313	5.1842	62.3799	24.1517	69.1237	0.0065313	36.3657	0.198673
1132909	chr4	179683256	179683257	Bola3	NM_001106601	chr4	179636750	179646197	+	46506	60.0481	71.9963	33.0462	30.9754	84.07	15.7332	34.0114	0.0303408	16.1206	0.687799
1132971	chr4	179741858	179741859	Dguok	NM_001106602	chr4	179770726	179798683	-	56825	0	15.0876	59.8867	48.0891	26.6525	2.816	-46.4441	0.0399816	-7.19045	0.660892
1133621	chr4	180487724	180487725	Dysf	NM_001107869	chr4	180300910	180487010	+	186814	47.3161	50.2938	70.7887	73.7398	83.3332	60.6752	-23.4593	0.00788967	-23.1992	0.179439
1134947	chr4	182285274	182285275	Add2	NM_012491	chr4	182317206	182445839	+	31932	19.8841	22.709	43.8286	51.031	20.725	15.9457	-26.1333	0.0212157	2.9612	0.397796
1135073	chr4	182432334	182432335	Add2	NM_012491	chr4	182317206	182445839	+	115128	34.2814	34.1796	64.4346	58.87	3.4323	62.1737	-27.4218	0.0101418	1.4275	0.965653
1137479	chr4	185424412	185424413	Eefsec	NM_001109249	chr4	185435788	185630486	-	206074	24.1279	25.3925	47.1471	48.2332	0.5032	39.3121	-22.93	0.00131867	4.85255	0.825962
1137809	chr4	185914745	185914746	Mgll	NM_138502	chr4	185912101	186011677	+	2644	72.0965	76.6562	50.6192	43.5769	21.4779	55.5795	27.2783	0.0228404	35.8477	0.172555
1139224	chr4	187542778	187542779	Wnt7a	NM_001100473	chr4	187505390	187551604	+	37388	26.5217	42.0272	67.2792	69.482	66.0749	19.7153	-34.1061	0.048881	-8.62065	0.758016
1141300	chr4	190621681	190621682	Magi1	NM_001030045	chr4	190207465	190812193	-	190512	42.1394	45.7307	84.2582	71.2737	73.8059	28.0201	-33.8309	0.0374322	-6.97795	0.789923
1142807	chr4	193641986	193641987	Fam19a4	NM_001134700	chr4	193702283	193933576	-	291590	79.433	75.0106	41.4447	34.386	29.8386	69.0492	39.3064	0.0110414	27.7779	0.294469
1143342	chr4	194406614	194406615	Mitf	NM_001191089	chr4	194668107	194921498	+	261493	9.6762	19.1688	78.8255	62.3013	77.7131	7.188	-56.1409	0.0276179	-28.0281	0.513384
1146430	chr4	199288606	199288607	Cntn3	NM_019329	chr4	199262481	199546616	-	258010	0	0	24.2209	25.7709	4.5212	0	-24.9959	0.000959931	-2.2606	0.42265
1147818	chr4	203747227	203747228	Crbn	NM_001015003	chr4	203337148	203355944	-	391283	64.9542	48.79	9.1942	18.9076	30.0411	21.3954	42.8212	0.045223	31.1538	0.0767262
1147911	chr4	204065564	204065565	Lrrn1	NM_001037363	chr4	204141293	204144349	+	75729	82.2092	78.1257	47.1471	46.5733	20.065	70.7153	33.3073	0.00381006	34.7773	0.304527
1148071	chr4	204373787	204373788	Setmar	NM_001025048	chr4	204560092	204571718	+	186305	66.2604	74.272	28.8797	25.8927	54.3711	32.7472	42.88	0.00979439	26.707	0.146507
1148163	chr4	204611537	204611538	Sumf1	NM_001108639	chr4	204606894	204688360	-	76823	39.5945	44.4892	79.3307	67.9818	85.9295	62.8345	-31.6144	0.03615	-32.3402	0.111398
1148535	chr4	205152721	205152722	Bhlhe40	NM_053328	chr4	205170128	205175829	+	17407	64.9542	56.8497	21.7452	30.0284	44.1567	32.0345	35.0151	0.0263075	22.8063	0.0887987
1149292	chr4	207623570	207623571	Cav3	NM_019155	chr4	207683201	207699176	+	59631	16.1775	18.8628	42.1606	34.4089	31.7656	9.0403	-20.7646	0.0368767	-2.8828	0.824602
1149429	chr4	207861212	207861213	Rad18	NM_001077673	chr4	207837221	207920060	-	58848	70.3717	78.8498	30.8969	27.6158	37.2331	51.5386	45.3544	0.00989527	30.2249	0.0680411
1151311	chr4	210168713	210168714	Vgll4	NM_001015004	chr4	210069577	210129654	-	39059	0	14.9279	45.5254	41.1032	13.0965	18.6121	-35.8503	0.0440575	-8.39035	0.402258
1152557	chr4	212333738	212333739	Klra17	NM_001172088	chr4	212391145	212415101	-	81363	0	0	47.1471	52.6869	3.0169	9.1152	-49.917	0.003065	-6.06605	0.18495
1153690	chr4	215409762	215409763	Cxcl12	NM_001033882	chr4	215195688	215208536	+	214074	75.5272	73.4331	24.9639	12.8134	56.1062	41.7621	55.5915	0.0120754	25.546	0.0719238
1154834	chr4	216645687	216645688	Cacna1c	NM_012517	chr4	216564926	217184927	-	539240	42.4092	36.8621	20.7413	14.9039	78.2189	18.3686	21.8131	0.0324233	-8.6581	0.800389
1155440	chr4	217298775	217298776	Lrtm2	NM_001109430	chr4	217290882	217305501	-	6726	24.1279	21.493	43.4411	45.3687	27.6895	66.1044	-21.5944	0.00566555	-24.0865	0.337413
1156741	chr4	219882192	219882193	B4galnt3	NM_001191976	chr4	219826816	219924277	-	42085	80.173	76.5251	56.2598	55.4181	73.0817	74.4337	22.5101	0.00684418	4.59135	0.142186
1157603	chr4	220724283	220724284	Mical3	NM_001191085	chr4	220573990	220720680	-	3603	14.3775	17.8729	42.9512	54.8671	68.5739	20.2649	-32.7839	0.0340478	-28.2942	0.363097
1160375	chr4	224439391	224439392	Lag3	NM_212513	chr4	224443421	224451161	-	11770	32.5008	32.372	75.8981	79.7806	73.0257	39.6789	-45.4029	0.00182508	-23.9159	0.287909
1163138	chr4	227414250	227414251	LOC689770	NM_001142304	chr4	227379692	227427294	-	13044	62.4379	58.1668	36.5826	34.578	27.8017	47.8736	24.722	0.00898312	22.4647	0.16
1163150	chr4	227439677	227439678	LOC689770	NM_001142304	chr4	227379692	227427294	-	12383	29.4054	26.1085	7.9851	5.3015	2.6205	46.8201	21.1136	0.00998298	3.03665	0.90356
1166650	chr4	232976078	232976079	Cdkn1b	NM_031762	chr4	232962326	232967128	+	13752	81.3685	75.9782	47.1471	52.5566	32.9382	81.219	28.8215	0.0171024	21.5948	0.46779
1167525	chr4	234031357	234031358	Grin2b	NM_012574	chr4	233824033	234258927	-	227570	72.5348	63.1847	44.9683	42.8931	39.4305	12.1636	23.9291	0.0377943	42.0627	0.100091
1167560	chr4	234090899	234090900	Grin2b	NM_012574	chr4	233824033	234258927	-	168028	38.4199	33.3036	3.0607	3.2445	1.992	26.3228	32.7092	0.00606884	21.7044	0.22294
1170016	chr4	237154676	237154677	Igbp1b	NM_001109355	chr4	236961009	236962360	+	193667	49.8607	43.6751	22.3175	28.0149	4.0778	38.5372	21.6017	0.0358636	25.4604	0.283044
1171124	chr4	238954470	238954471	Plekha5	NM_139340	chr4	238838537	239007297	+	115933	0	0	44.4027	36.2403	5.0726	1.3964	-40.3215	0.01009	-3.2345	0.220528
1172634	chr4	241316329	241316330	St8sia1	NM_012813	chr4	241274071	241403150	-	86821	19.393	12.1223	51.3933	50.4533	7.7892	0	-35.1656	0.0106917	11.863	0.155862
1172990	chr4	241670644	241670645	Etnk1	NM_001107894	chr4	241606528	241650653	+	64116	0	6.8499	29.9162	30.7603	10.727	21.0424	-26.9133	0.016046	-12.4597	0.181818
1172997	chr4	241678809	241678810	Etnk1	NM_001107894	chr4	241606528	241650653	+	72281	79.433	70.847	43.8286	39.1917	82.3157	80.1036	33.6298	0.0204063	-6.06965	0.304436
1173141	chr4	241824291	241824292	Etnk1	NM_001107894	chr4	241606528	241650653	+	217763	78.5659	70.4997	46.0494	40.8108	84.3016	83.072	31.1027	0.023082	-9.154	0.154014
1175409	chr4	244098330	244098331	Tuba3b	NM_001024336	chr4	244079933	244085483	+	18397	44.9749	51.7292	20.4311	28.2869	42.271	0	23.9931	0.043588	27.2166	0.331385
1175878	chr4	244500394	244500395	Sspn	NM_001109255	chr4	244453709	244487886	+	46685	40.082	29.0226	73.742	83.7504	82.9211	23.2738	-44.1939	0.0273161	-18.5451	0.603168
1178111	chr4	247695290	247695291	Etfbkmt	NM_198772	chr4	247781171	247790915	+	85881	68.9692	79.8777	50.497	49.3364	80.7438	56.5267	24.5068	0.046619	5.7882	0.705478
1180783	chr5	4706693	4706694	Xkr9	NM_001012229	chr5	4914569	4943947	-	237254	66.2604	55.5206	21.0248	29.3808	65.6414	54.9945	35.6877	0.0344779	0.57255	0.946534
1186679	chr5	23292808	23292809	Fam110b	NM_001024341	chr5	23688478	23690125	+	395670	81.3685	60.4589	8.2671	4.9645	25.3872	56.5065	64.2979	0.0260442	29.9669	0.251021
1188224	chr5	26589620	26589621	Rab2a	NM_031718	chr5	26386176	26448787	+	203444	40.8329	36.8621	63.842	71.2514	81.8094	26.2447	-28.6992	0.020783	-15.1796	0.640414
1189137	chr5	27820662	27820663	Gdf6	NM_001013038	chr5	27786774	27803096	+	33888	0	12.9964	40.6705	49.3364	26.6084	0	-38.5052	0.0387664	-6.806	0.690885
1189179	chr5	27910395	27910396	Gdf6	NM_001013038	chr5	27786774	27803096	+	123621	0	0	24.8455	20.0884	0	30.8533	-22.467	0.0110232	-15.4267	0.42265
1193741	chr5	38458116	38458117	Slc7a13	NM_001012100	chr5	38439677	38460858	+	18439	0	8.544	34.8443	49.8299	73.8437	14.0446	-38.0651	0.0476985	-39.6722	0.319463
1195660	chr5	43320018	43320019	Mms22l	NM_001135780	chr5	43473597	43590298	+	153579	0	4.9326	27.2936	22.7052	0	0	-22.5331	0.0216239	2.4663	0.42265
1197024	chr5	47909695	47909696	Epha7	NM_134331	chr5	48230145	48386459	+	320450	73.8663	63.2969	26.191	18.676	32.4474	43.2393	46.1481	0.0191775	30.7383	0.0554047
1199647	chr5	53128524	53128525	Rngtt	NM_001107923	chr5	53143345	53362344	+	14821	0	7.4966	39.3483	29.4531	0	2.1407	-30.6524	0.0386451	2.67795	0.563055
1200285	chr5	54459536	54459537	Akirin2	NM_001039914	chr5	54571148	54585491	+	111612	47.3161	45.5643	70.2355	65.0074	79.6645	43.9402	-21.1812	0.0165222	-15.3621	0.480855
1204247	chr5	62637516	62637517	Arid3c	NM_001173981	chr5	62631771	62637618	-	102	16.1775	23.2415	52.6105	42.1334	54.2606	36.205	-27.6624	0.0484087	-25.5233	0.119043
1204535	chr5	62842229	62842230	Fam205c	NM_001024343	chr5	62828985	62834831	-	7398	68.2799	63.5748	33.8242	38.1362	78.0342	56.3301	29.9472	0.0111644	-1.2548	0.920349
1204619	chr5	62909395	62909396	Dnajb5	NM_001108004	chr5	62918615	62927261	+	9220	0	5.7597	33.3341	41.2155	6.4954	8.7062	-34.395	0.0195487	-4.72095	0.265556
1204944	chr5	63378661	63378662	Tesk1	NM_031578	chr5	63463574	63469304	+	84913	70.3717	76.8072	43.6455	33.887	43.4571	70.7153	34.8232	0.0270333	16.5033	0.359824
1206118	chr5	64387130	64387131	Melk	NM_001108662	chr5	64307463	64367854	+	79667	32.5008	31.1436	0	5.5527	22.9387	0	29.0459	0.00954395	20.3529	0.218498
1206858	chr5	65093382	65093383	Polr1e	NM_001107938	chr5	65081628	65097153	+	11754	69.1676	51.0995	0	15.2864	13.0965	32.2582	52.4903	0.047251	37.4562	0.104569
1208081	chr5	66154124	66154125	Tmod1	NM_013044	chr5	66151205	66228500	+	2919	88.9909	83.4154	59.5475	64.2466	68.2428	82.4359	24.3061	0.0217668	10.8638	0.290247
1209325	chr5	67231260	67231261	Anks6	NM_001015028	chr5	67163439	67204853	-	26407	24.1279	30.8041	0	2.2258	31.2944	2.986	26.3531	0.0173652	10.3258	0.551303
1209339	chr5	67241995	67241996	Anks6	NM_001015028	chr5	67163439	67204853	-	37142	62.4379	68.6422	84.2239	90.8064	60.8433	76.4317	-21.9751	0.039845	-3.09745	0.74738
1209385	chr5	67292996	67292997	Col15a1	NM_001100535	chr5	67359918	67469799	+	66922	48.9887	51.9951	24.5685	22.6149	76.5812	33.8719	26.9002	0.00441184	-4.73465	0.845489
1210007	chr5	67999534	67999535	Sec61b	NM_001106654	chr5	67711880	67720091	+	287654	0	0	25.7731	20.2688	0	0	-23.0209	0.0139929	0	NA
1210937	chr5	69273480	69273481	Mrpl50	NM_001108665	chr5	69275572	69280730	-	7250	0	14.004	47.1471	40.3313	16.2436	0	-36.7372	0.0421143	-1.1198	0.92636
1212110	chr5	72914262	72914263	Olr848	NM_001000402	chr5	73057742	73058696	+	143480	12.933	12.9964	32.6227	36.0893	20.2623	50.2908	-21.3913	0.00650377	-22.3118	0.275603
1213587	chr5	75679786	75679787	Rad23b	NM_001025275	chr5	76267573	76305117	+	587787	0	2.0803	42.9512	37.0252	10.6445	11.6679	-38.9481	0.00643802	-10.116	0.0128779
1213639	chr5	75791893	75791894	Rad23b	NM_001025275	chr5	76267573	76305117	+	475680	0	9.8067	29.9162	29.4531	19.3117	16.5254	-24.7813	0.0370698	-13.0152	0.125221
1213852	chr5	76142752	76142753	Rad23b	NM_001025275	chr5	76267573	76305117	+	124821	24.1279	17.0078	68.6869	81.9292	40.8848	33.7907	-54.7402	0.0183426	-16.7699	0.0792724
1221232	chr5	90529426	90529427	Cdk5rap2	NM_173134	chr5	90474207	90641322	-	111896	0	1.5813	25.0714	24.6654	11.5918	0	-24.0778	0.0011474	-5.00525	0.482335
1222804	chr5	95178088	95178089	Rn5-8s	NR_046238	chr5	95176234	95176390	-	1698	64.6678	69.6083	89.4772	85.7091	86.9599	76.8354	-20.4551	0.022299	-14.7596	0.11999
1222833	chr5	95180718	95180719	Rn5-8s	NR_046238	chr5	95176234	95176390	-	4328	57.2992	48.1008	83.4528	79.1646	77.4637	52.0283	-28.6087	0.0300504	-12.046	0.46706
1223329	chr5	97098593	97098594	Tmem261	NM_001206675	chr5	96088254	96089351	-	1009242	49.3346	52.9962	85.6942	77.6775	46.7252	57.1764	-30.5205	0.0202167	-0.7854	0.900201
1225209	chr5	103425649	103425650	Mpdz	NM_019196	chr5	103442806	103596543	-	170894	67.5987	53.2899	0	9.6669	0.9767	25.9874	55.6108	0.0232674	46.9622	0.0826201
1225359	chr5	103810170	103810171	Mpdz	NM_019196	chr5	103442806	103596543	-	213627	35.2391	39.4079	64.4346	67.3393	31.5048	6.0999	-28.5634	0.00781797	18.5211	0.286818
1225823	chr5	104786321	104786322	LOC100910558	NR_110679	chr5	104678181	104715698	+	108140	73.8663	55.3963	2.1546	10.1673	11.6663	27.138	58.4704	0.028385	45.2291	0.0641889
1227152	chr5	106979498	106979499	Bnc2	NM_001106666	chr5	106424109	106751748	-	227750	40.8329	45.3132	10.0373	10.0375	15.0419	28.9693	33.0356	0.00456673	21.0675	0.102383
1229123	chr5	110840182	110840183	Ifnb1	NM_019127	chr5	110843901	110844456	-	4274	19.393	34.2282	62.281	59.0081	37.6122	65.4481	-33.834	0.046887	-24.7196	0.257546
1230008	chr5	113067042	113067043	Elavl2	NM_001302217	chr5	113450847	113577458	-	510416	27.4221	35.3823	0	0	5.3251	35.5931	31.4022	0.0156875	10.9431	0.556749
1233100	chr5	121159353	121159354	Patj	NM_080398	chr5	120981536	121281429	+	177817	12.5131	7.758	36.5826	43.1644	11.8847	29.09	-29.738	0.018133	-10.3518	0.365858
1233444	chr5	121568287	121568288	Dock7	NM_001191574	chr5	121537642	121694484	-	126197	0	4.5113	24.5685	28.9891	0	4.501	-24.5232	0.0161826	0.00515	0.998857
1234219	chr5	122687950	122687951	Pgm1	NM_017033	chr5	122648578	122708212	+	39372	88.6453	70.8199	31.9385	40.662	81.0315	75.9761	43.4323	0.0484353	1.2288	0.906619
1239206	chr5	130935527	130935528	Ndc1	NM_001025023	chr5	130824419	130868756	+	111108	77.0682	74.5323	34.3543	42.7584	71.6339	37.084	37.2439	0.0136058	21.4413	0.341371
1240034	chr5	131713744	131713745	Coa7	NM_001106674	chr5	131772050	131782841	+	58306	64.9542	66.049	7.2433	13.7015	10.288	42.8278	55.0292	0.00352355	38.9437	0.13917
1241325	chr5	133685001	133685002	Dmrta2	NM_001107951	chr5	133586292	133592040	+	98709	37.3049	20.4485	75.2178	76.115	30.6113	39.0856	-46.7897	0.0310319	-5.97175	0.591434
1241677	chr5	134799801	134799802	Agbl4	NM_001350232	chr5	134032107	135484937	+	767694	37.7757	53.7609	9.1942	9.9109	3.5546	25.4869	36.2157	0.0454988	31.2476	0.147871
1242114	chr5	136072815	136072816	Skint1	NM_001135916	chr5	135739812	135767455	+	333003	0	15.7346	60.7136	69.2168	36.7871	43.7225	-57.0979	0.0236624	-32.3875	0.0638
1242449	chr5	137083968	137083969	Foxe3	NM_134339	chr5	137517034	137517895	-	433927	49.8607	47.7478	22.7829	16.6575	5.1422	29.75	29.0841	0.0121823	31.3581	0.126354
1242666	chr5	137368062	137368063	Foxe3	NM_134339	chr5	137517034	137517895	-	149833	80.3961	81.3351	56.8113	63.7697	86.1938	57.328	20.5751	0.0279019	9.1047	0.592807
1244011	chr5	139031281	139031282	Mast2	NM_001108005	chr5	138933932	139079141	-	47860	14.3775	14.004	40.4898	46.034	1.2149	25.1833	-29.0711	0.00901071	0.99165	0.941596
1245238	chr5	140298216	140298217	Dmap1	NM_001015006	chr5	140323213	140331218	-	33002	55.6345	67.7789	18.1942	19.6793	13.626	47.7448	42.77	0.0198508	31.0213	0.22882
1247747	chr5	142769520	142769521	Hivep3	NM_001107972	chr5	142797805	142865048	+	28285	0	4.736	40.6705	49.3364	3.3934	43.7225	-42.6354	0.013149	-21.1899	0.406201
1249619	chr5	144817564	144817565	Bmp8a	NM_001109432	chr5	144797124	144823640	-	6076	59.2791	67.5001	40.1991	35.3346	11.7765	63.726	25.6227	0.0330345	25.6383	0.432426
1250553	chr5	145803401	145803402	RGD1563049	NR_144426	chr5	145933159	145934553	+	129758	0	1.198	23.1688	19.4153	0	0	-20.693	0.00894207	0.599	0.42265
1251992	chr5	147117433	147117434	Grik3	NM_001112716	chr5	147265646	147480507	+	148213	0	1.6471	21.0248	23.2612	12.617	2.0717	-21.3194	0.00421636	-6.5208	0.346215
1252523	chr5	147579508	147579509	Grik3	NM_181373	chr5	147265646	147480507	+	313862	85.7127	84.7203	60.7136	56.3957	71.0656	91.3525	26.6619	0.00683268	4.00745	0.731238
1252890	chr5	147894143	147894144	Stk40	NM_183056	chr5	147883547	147920183	+	10596	9.6762	2.7252	37.7378	33.5311	12.1249	15.5142	-29.4337	0.0185216	-7.61885	0.187591
1254410	chr5	149261243	149261244	Gjb5	NM_019241	chr5	149190331	149191313	-	69930	44.9749	41.3361	17.7149	9.2858	15.1668	28.0201	29.6551	0.0231335	21.562	0.084037
1258754	chr5	153065620	153065621	Matn1	NM_001006979	chr5	152779324	152788646	+	286296	28.3815	32.3878	76.5437	63.8854	72.4223	41.4248	-39.8299	0.0266735	-26.5389	0.231567
1260686	chr5	154763611	154763612	Fam76a	NM_001108686	chr5	154755365	154784546	-	20935	0	1.3178	35.1968	52.7938	0	51.1626	-43.3364	0.0390402	-24.9224	0.43282
1260767	chr5	154829951	154829952	Fgr	NM_024145	chr5	154839095	154866417	+	9144	66.2604	78.7957	36.8261	36.6085	74.3636	75.6819	35.8107	0.0293016	-2.4947	0.730455
1260888	chr5	154895729	154895730	Ahdc1	NM_001134956	chr5	154878645	154944312	+	17084	90.4804	73.8515	31.6583	35.3082	78.9461	62.9993	48.6827	0.0292397	11.1933	0.433715
1261852	chr5	155518543	155518544	Zdhhc18	NM_001039339	chr5	155519174	155546071	-	27528	48.9887	45.9376	19.7138	12.8134	42.271	24.0294	31.1995	0.0143069	14.313	0.261761
1262203	chr5	155752065	155752066	Rps6ka1	NM_031107	chr5	155760609	155805563	-	53498	0	5.6338	24.5685	31.9525	2.4896	14.6754	-25.4436	0.0317353	-5.7656	0.48089
1262643	chr5	156035731	156035732	Ubxn11	NM_138853	chr5	156019008	156042874	+	16723	43.5184	42.7606	15.7266	12.4106	33.7869	15.2114	29.0709	0.00340516	18.6404	0.182782
1265289	chr5	157795224	157795225	Ifnlr1	NM_001191868	chr5	157802697	157822018	+	7473	79.433	60.0839	12.9143	18.3664	33.344	60.7883	54.1181	0.032807	22.6923	0.309089
1267030	chr5	159042107	159042108	C1qa	NM_001008515	chr5	159023752	159026600	-	15507	49.8607	54.3418	19.7138	15.2864	2.7659	41.246	34.6011	0.00818458	30.0953	0.260477
1268872	chr5	160372351	160372352	Hp1bp3	NM_199108	chr5	160331115	160358541	+	41236	42.8195	60.0839	7.8953	12.3138	21.3078	28.0201	41.3471	0.0434379	26.7877	0.101639
1268924	chr5	160405092	160405093	Ddost	NM_001012104	chr5	160417853	160424605	+	12761	29.4054	19.1688	53.3175	59.8201	22.7076	55.1746	-32.2817	0.0335184	-14.654	0.48001
1271489	chr5	162186093	162186094	Igsf21	NM_001271454	chr5	162230074	162454102	-	268009	47.3161	39.9192	15.7514	13.9428	44.7258	49.0896	28.7706	0.017066	-3.29005	0.523646
1271923	chr5	162489000	162489001	Igsf21	NM_001271454	chr5	162230074	162454102	-	34898	0	8.9274	50.8923	56.3957	34.3291	22.7071	-49.1803	0.011178	-24.0544	0.081598
1271987	chr5	162536091	162536092	Igsf21	NM_001271454	chr5	162230074	162454102	-	81989	0	10.5117	37.3531	33.369	63.0287	36.5081	-30.1052	0.0331348	-44.5125	0.0891659
1273751	chr5	163597641	163597642	Epha2	NM_001108977	chr5	163558668	163586206	+	38973	0	17.0262	55.4675	65.8011	23.7427	34.6613	-52.1212	0.0346199	-20.6889	0.17742
1274285	chr5	163904726	163904727	Plekhm2	NM_001191767	chr5	163897198	163934413	-	29687	52.6274	51.9951	21.4069	17.8544	39.8239	1.8351	32.6806	0.00303384	31.4818	0.23933
1274676	chr5	164156487	164156488	Efhd2	NM_001031648	chr5	164119685	164135720	-	20767	7.5702	2.3952	47.1471	54.701	39.062	6.2478	-45.9413	0.0097855	-17.6722	0.398808
1275811	chr5	165026572	165026573	Kazn	NM_001014070	chr5	164382781	164739929	-	286643	19.393	27.7522	62.281	59.2039	8.4552	54.9374	-37.1698	0.0140554	-8.1237	0.763633
1277544	chr5	167252200	167252201	Tnfrsf8	NM_019135	chr5	166864887	166910602	-	341598	0	1.4119	23.5912	36.0466	15.2681	1.0361	-29.113	0.0433558	-7.44615	0.407084
1277613	chr5	167411178	167411179	Tnfrsf8	NM_019135	chr5	166864887	166910602	-	500576	0	1.4119	23.5912	36.0466	15.2681	1.0361	-29.113	0.0433558	-7.44615	0.407084
1278199	chr5	168399408	168399409	Plod1	NM_053827	chr5	168379091	168405534	-	6126	44.9749	54.9533	12.1041	14.8467	56.2179	72.1647	36.4887	0.0195213	-14.2272	0.269533
1280313	chr5	169761571	169761572	Kif1b	NM_057200	chr5	169643636	169780881	-	19310	21.5128	30.6131	73.742	65.7396	10.169	51.7706	-43.6778	0.0187061	-4.90685	0.83917
1281473	chr5	170641587	170641588	H6pd	NM_001106698	chr5	170640288	170671849	-	30262	0	4.5113	47.1471	44.389	19.9018	8.2434	-43.5124	0.00367145	-11.817	0.199242
1284346	chr5	172735468	172735469	Klhl21	NM_001107996	chr5	172740027	172748683	+	4559	20.3998	21.7114	49.3395	52.4527	36.6448	22.3909	-29.8405	0.00318875	-8.46225	0.358583
1285413	chr5	173234853	173234854	Nphp4	NM_001037650	chr5	173212950	173298420	+	21903	38.9995	38.4551	10.807	0	43.5923	23.2738	33.3238	0.0253613	5.29425	0.654345
1285572	chr5	173301679	173301680	Nphp4	NM_001037650	chr5	173212950	173298420	+	88729	49.8607	52.8304	32.7844	26.7432	49.8703	46.7063	21.5817	0.0234698	3.05725	0.29418
1287180	chr5	174722357	174722358	RGD1304567	NM_001009711	chr5	174734520	174738966	+	12163	27.4221	32.5228	55.8458	54.2306	34.9817	25.1833	-25.0658	0.0111994	-0.11005	0.985912
1290616	chr5	177149414	177149415	Samd11	NM_001305446	chr5	177146454	177155131	-	5717	0	10.9615	39.4341	43.2437	32.4474	27.9385	-35.8582	0.025198	-24.7122	0.0529814
1291966	chr6	2044295	2044296	Cdc42ep3	NM_001048044	chr6	1912345	1932818	-	111477	22.7486	22.709	0	0	18.1712	1.8351	22.7288	7.59e-07	12.7256	0.259557
1294733	chr6	6667687	6667688	Cox7a2l	NM_001106704	chr6	6650365	6664316	-	3371	77.0682	52.299	5.8036	4.0962	10.8697	44.2978	59.7337	0.0405793	37.0999	0.21645
1296601	chr6	8719377	8719378	Camkmt	NM_001134463	chr6	8279140	8657216	+	440237	43.5184	53.0849	83.3367	75.3151	55.768	55.1746	-31.0242	0.0381805	-7.16965	0.273301
1297236	chr6	9295722	9295723	Prkce	NM_017171	chr6	9404555	9883579	+	108833	0	8.4983	42.3124	34.386	24.6764	59.5289	-34.1001	0.0278286	-37.8535	0.169277
1300552	chr6	23119918	23119919	Fshr	NM_199237	chr6	22754760	22955080	-	164838	0	10.4491	42.054	33.4544	24.4841	32.3428	-32.5296	0.0406472	-23.1889	0.0711028
1302015	chr6	27487136	27487137	Mtm1	NM_001013047	chr6	28722726	28736560	+	1235590	0	0	44.4027	32.7414	26.5106	0	-38.572	0.0220956	-13.2553	0.42265
1303168	chr6	30937386	30937387	Fam98a	NM_001014073	chr6	30945056	30959714	+	7670	21.5128	21.2676	2.4237	0	29.1013	14.0446	20.1783	0.00362396	-0.18275	0.98284
1304019	chr6	32308088	32308089	Memo1	NM_001029917	chr6	32248024	32295276	+	60064	63.6801	69.7817	87.3141	93.122	41.814	71.1859	-23.4871	0.0306863	10.2309	0.56558
1304598	chr6	33240341	33240342	Clip4	NM_001013942	chr6	33101205	33183386	-	56955	0	2.1958	53.3175	38.0225	1.4231	19.7799	-44.5721	0.0287554	-9.5036	0.411984
1304928	chr6	33695574	33695575	LOC298795	NM_001013941	chr6	33617272	33618546	+	78302	9.9268	13.8964	55.9026	73.8437	81.2254	4.3594	-52.9616	0.0287999	-30.8808	0.506503
1306074	chr6	35327731	35327732	Plb1	NM_138898	chr6	35202768	35331517	-	3786	53.209	55.6252	13.3789	19.6177	4.5212	55.4373	37.9188	0.00769295	24.4379	0.438818
1306676	chr6	36099673	36099674	Gpn1	NM_001127572	chr6	36078630	36096305	-	3368	0	4.1562	39.4823	40.3313	18.4438	44.5146	-37.8287	0.00312897	-29.4011	0.155791
1306848	chr6	36261485	36261486	Ift172	NM_053792	chr6	36210782	36304245	+	50703	18.9249	20.7947	48.0167	46.0906	75.1077	17.2047	-27.1939	0.00242723	-26.2964	0.459798
1307540	chr6	36773974	36773975	Dpysl5	NM_023023	chr6	36756089	36840626	-	66652	18.9249	20.7947	48.0167	46.0906	75.1077	17.2047	-27.1939	0.00242723	-26.2964	0.459798
1307584	chr6	36804172	36804173	Dpysl5	NM_023023	chr6	36756089	36840626	-	36454	77.0682	77.5506	49.6911	53.6615	20.9087	61.9282	25.6331	0.00603153	35.8909	0.222253
1308126	chr6	37258345	37258346	Drc1	NM_001007009	chr6	37237527	37272329	-	13984	78.074	60.3682	23.3914	20.8081	16.9817	68.2515	47.1213	0.0342092	26.6045	0.430043
1309918	chr6	39267645	39267646	Rn5-8s	NR_046238	chr6	39271744	39271900	+	4099	57.2992	47.632	83.4528	79.4423	77.4637	52.0283	-28.982	0.0310902	-12.2804	0.461994
1309937	chr6	39270043	39270044	Rn5-8s	NR_046238	chr6	39271744	39271900	-	1857	64.5263	69.7738	89.52	85.7224	87.0257	76.7892	-20.4712	0.0241283	-14.7574	0.12422
1310563	chr6	40267861	40267862	Klhl29	NM_001106713	chr6	40403631	40706610	+	135770	58.2252	72.5518	17.3889	28.7267	59.03	79.3121	42.3307	0.0435509	-3.78255	0.789408
1313445	chr6	46475435	46475436	Kcns3	NM_031778	chr6	46515724	46571008	-	95573	13.3817	34.0055	68.1374	77.1426	52.7625	13.8582	-48.9464	0.0489958	-9.61675	0.704892
1314640	chr6	49663064	49663065	Trib2	NM_001108015	chr6	49774727	49797443	-	134379	0	14.6944	52.9426	54.3032	67.8603	11.4396	-46.2757	0.0244938	-32.3028	0.383234
1317317	chr6	53726641	53726642	Rnf144a	NM_001082410	chr6	54234289	54348903	-	622262	21.5128	31.6912	0	0	57.3918	0	26.602	0.0347051	-2.0939	0.949262
1317830	chr6	54815914	54815915	Cmpk2	NM_001108017	chr6	54403781	54414584	+	412133	32.93	39.9192	2.9078	5.6531	38.113	21.3954	32.1442	0.0133698	6.6704	0.538221
1317851	chr6	54884002	54884003	Sox11	NM_053349	chr6	55343071	55345088	-	461086	13.3817	16.5616	52.0487	40.3313	28.3971	0	-31.2184	0.0357953	0.7731	0.961766
1319418	chr6	58233005	58233006	Tmem18	NM_001007748	chr6	58209470	58215203	+	23535	66.2604	58.3585	21.8699	34.9677	48.2762	80.5976	33.8907	0.0473433	-2.12745	0.909945
1319448	chr6	58296483	58296484	Tmem18	NM_001007748	chr6	58209470	58215203	+	87013	0	4.0847	33.8242	31.7225	7.8261	30.9574	-30.731	0.00553972	-17.3494	0.277655
1319530	chr6	58509125	58509126	Alkal2	NM_001109372	chr6	58505431	58514816	+	3694	29.4054	23.2415	3.6334	5.8	5.8443	14.936	21.6068	0.0221043	15.9333	0.101113
1321345	chr6	60926604	60926605	Mboat2	NM_001108016	chr6	60881776	61003918	+	44828	20.7583	20.2239	42.9512	50.8404	14.5668	21.3954	-26.4047	0.0216929	2.51	0.539878
1321447	chr6	61050423	61050424	Mboat2	NM_001108016	chr6	60881776	61003918	+	168647	0	8.544	41.4447	39.1473	4.6912	42.9138	-36.024	0.0147471	-19.5305	0.423682
1322128	chr6	62208401	62208402	Efcab10	NM_001108706	chr6	62323315	62330235	+	114914	85.5977	80.5721	59.1538	61.7918	27.6421	69.2429	22.6121	0.015389	34.6424	0.240057
1323119	chr6	64164270	64164271	Snx13	NM_001108708	chr6	64112185	64212889	+	52085	0	2.1958	22.3175	20.3419	10.5766	1.6903	-20.2318	0.00528638	-5.03555	0.385957
1323235	chr6	64489332	64489333	Ahr	NM_013149	chr6	64586522	64624106	-	134774	0	0	23.7716	18.5946	1.5093	12.2033	-21.1831	0.0146056	-6.8563	0.328297
1324391	chr6	67733731	67733732	Dgkb	NM_019304	chr6	67113445	67868706	+	620286	61.3984	45.2162	18.8301	14.5843	22.29	12.6789	36.6001	0.048469	35.8229	0.0626
1330229	chr6	83345202	83345203	Akap6	NM_022618	chr6	83111481	83545576	+	233721	0	0	27.2936	34.9677	1.8793	7.6119	-31.1306	0.0148545	-4.7456	0.239628
1330476	chr6	83701949	83701950	Akap6	NM_022618	chr6	83111481	83545576	+	590468	64.6968	63.7609	41.4447	37.409	33.7869	63.2066	24.802	0.00690302	15.7321	0.39701
1330756	chr6	84233679	84233680	Egln3	NM_019371	chr6	84592893	84618360	-	384681	0	3.7613	35.4833	41.4121	17.9216	5.6539	-36.5671	0.0090915	-9.9071	0.262536
1332828	chr6	87346355	87346356	Slc25a21	NM_133614	chr6	87150619	87636590	-	290235	12.5131	14.9279	38.8401	30.2342	55.768	20.6584	-20.8166	0.0431319	-24.4927	0.298532
1332983	chr6	87664847	87664848	LOC314140	NM_001009694	chr6	87689009	87697170	+	24162	70.3717	67.4379	50.1771	40.0369	37.4301	85.8057	23.7978	0.045834	7.2869	0.792015
1334482	chr6	91380102	91380103	Lrfn5	NM_001108024	chr6	92602955	92958936	+	1222853	67.0595	51.7292	11.0786	20.2688	28.8219	22.1265	43.7206	0.0393349	33.9201	0.0557678
1336220	chr6	96875610	96875611	Mis18bp1	NM_001109531	chr6	96368089	96413264	-	462346	28.3815	39.9192	3.6334	0.9991	41.2279	6.4029	31.8341	0.0328578	10.3349	0.629893
1336324	chr6	97246431	97246432	Mdga2	NM_199269	chr6	97931551	98773327	-	1526896	0	8.192	30.8969	38.2587	1.5093	17.8713	-30.4818	0.0311233	-5.5943	0.603139
1337525	chr6	100889388	100889389	Rps29	NM_012876	chr6	100914105	100915482	-	26094	18.0515	26.3038	59.8867	50.3577	44.2792	24.0619	-32.9445	0.0347075	-11.9929	0.38659
1338710	chr6	102329080	102329081	Tmx1	NM_001024800	chr6	102311252	102321355	+	17828	66.9255	60.5666	87.2184	83.3753	57.3257	68.7425	-21.5508	0.0284539	0.71195	0.923182
1339342	chr6	103192634	103192635	Timm9	NM_001276430	chr6	103015071	103027902	-	164732	80.7192	76.4296	46.402	49.7131	80.4525	75.1054	30.5169	0.00779073	0.79545	0.838063
1340035	chr6	104247715	104247716	Gpr135	NM_181771	chr6	104261634	104263008	-	15293	75.5272	72.8448	49.4018	37.4811	63.9876	61.1158	30.7446	0.0372925	11.6343	0.0273568
1342198	chr6	107576165	107576166	Kcnh5	NM_133610	chr6	107294665	107578241	-	2076	7.2816	2.3595	33.9528	45.9932	26.3336	21.1442	-35.1525	0.0325683	-18.9184	0.0339257
1344056	chr6	109530497	109530498	Max	NM_022210	chr6	109380102	109403573	-	126924	55.6345	49.8003	1.2123	17.5283	50.4544	5.9589	43.3471	0.0377038	24.5108	0.388704
1344090	chr6	109580437	109580438	Max	NM_022210	chr6	109380102	109403573	-	176864	22.7486	29.0924	7.2433	3.1149	33.7869	14.6501	20.7414	0.0317155	1.702	0.881453
1344413	chr6	110227704	110227705	Fut8	NM_001002289	chr6	109782470	109922225	+	445234	70.3717	66.4277	18.0202	36.0893	60.0995	80.6198	41.3449	0.0465585	-1.95995	0.868504
1345169	chr6	111695829	111695830	Dcaf5	NM_001100718	chr6	111691589	111780260	-	84431	31.6724	23.4564	0	5.8874	8.2562	0	24.6207	0.0396457	23.4363	0.0565619
1345883	chr6	112658699	112658700	Plekhd1	NM_001127566	chr6	112512062	112543111	+	146637	66.7029	64.095	44.9172	38.8607	42.271	84.9427	23.51	0.0191056	1.7921	0.940821
1346930	chr6	114054459	114054460	Sipa1l1	NM_139330	chr6	114193904	114304588	+	139445	0	0	17.0403	25.5172	0	0	-21.2787	0.0374603	0	NA
1352831	chr6	120470813	120470814	Gstz1	NM_001109445	chr6	120460962	120471409	+	9851	0	8.4983	30.6463	26.3595	13.0965	8.5778	-24.2538	0.0364134	-6.588	0.304487
1353062	chr6	120768706	120768707	Snw1	NM_001109279	chr6	120764412	120788496	-	19790	0	4.736	25.0714	27.7808	35.9477	8.515	-24.0581	0.0126161	-19.8634	0.289708
1353274	chr6	121029571	121029572	Adck1	NM_001108985	chr6	120923361	121019893	+	106210	0	0	35.7209	22.849	16.7786	1.9172	-29.2849	0.0450594	-9.3479	0.335361
1353761	chr6	122546737	122546738	Nrxn3	NM_053817	chr6	121410789	123337131	+	1135948	0	4.3864	39.654	60.7212	1.4231	46.3959	-47.9944	0.0467608	-21.7163	0.437879
1353791	chr6	122643677	122643678	Nrxn3	NM_053817	chr6	121410789	123337131	+	1232888	0	13.8964	62.6026	49.1318	12.006	8.9353	-48.919	0.0369743	-3.52245	0.669624
1355763	chr6	128390398	128390399	Flrt2	NM_001106750	chr6	128739107	128828633	+	348709	0	4.8127	31.9385	23.1146	0	13.3273	-25.1202	0.0377705	-4.2573	0.608935
1357256	chr6	132271795	132271796	Cpg1	NM_178104	chr6	132263032	132275178	+	8763	0	5.26	23.1688	23.544	0	14.7226	-20.7264	0.0158008	-4.7313	0.606539
1358250	chr6	133332421	133332422	Psmc1	NM_057123	chr6	133350577	133362938	+	18156	54.7498	63.5748	85.2912	80.3546	66.0057	3.5655	-23.6606	0.0427549	24.3767	0.520321
1359145	chr6	134227774	134227775	Ppp4r3a	NM_001108050	chr6	134260317	134302753	-	74979	0	18.2155	59.1538	63.1512	37.3335	32.7472	-52.0448	0.030632	-25.9326	0.109953
1364050	chr6	139372005	139372006	Vrk1	NM_001012194	chr6	139031648	139098524	+	340357	0	0	40.883	45.3687	21.9229	0	-43.1258	0.00269381	-10.9614	0.42265
1364240	chr6	139542086	139542087	Vrk1	NM_001012194	chr6	139031648	139098524	+	510438	17.2534	19.1688	50.497	42.3094	20.2623	11.3013	-28.1921	0.0215247	2.4293	0.648942
1364324	chr6	139654788	139654789	Vrk1	NM_001012194	chr6	139031648	139098524	+	623140	0	0	29.7808	33.8215	4.7925	9.448	-31.8011	0.00401188	-7.12025	0.0923157
1364419	chr6	139818428	139818429	Vrk1	NM_001012194	chr6	139031648	139098524	+	786780	8.788	12.9964	29.6587	32.4443	26.7689	18.8264	-20.1593	0.0153094	-11.9055	0.117841
1366802	chr6	141937473	141937474	Slc25a47	NM_001001509	chr6	141932381	141938016	+	5092	62.4379	61.2185	12.4889	18.5946	13.1741	31.5955	46.2865	0.00449318	39.4434	0.0506445
1368558	chr6	143944562	143944563	Ppp2r5c	NM_001191112	chr6	143982520	144075381	+	37958	58.2252	63.041	93.3915	84.4876	53.696	66.747	-28.3065	0.0305162	0.4116	0.958193
1368585	chr6	143972496	143972497	Ppp2r5c	NM_001191112	chr6	143982520	144075381	+	10024	0	0.9884	17.2754	23.7695	0	10.9057	-20.0282	0.0258545	-4.95865	0.46071
1370172	chr6	145187359	145187360	Wdr20	NM_001100894	chr6	145187522	145256218	-	68859	0	11.7275	59.8867	46.5219	42.271	7.5232	-47.3406	0.0335047	-19.0333	0.408303
1370512	chr6	145474669	145474670	LOC102548399	NR_110711	chr6	145502240	145510862	+	27571	85.5004	73.9229	48.2612	48.4992	36.8739	71.6153	31.3315	0.0324947	25.4671	0.298796
1370822	chr6	145714484	145714485	Mir3545	NR_037319	chr6	145714618	145714733	-	249	65.6966	61.8205	90.4664	89.1207	90.8434	72.338	-26.035	0.00615202	-17.8321	0.199895
1370901	chr6	145746773	145746774	Kif26a	NM_001170348	chr6	145729937	145764118	+	16836	14.9322	8.192	37.494	36.1856	13.7911	59.7562	-25.2777	0.0179497	-25.2115	0.391163
1371336	chr6	145992012	145992013	Tmem179	NM_001126280	chr6	146081899	146092800	-	100788	0	12.9964	34.8443	37.0007	0	7.3398	-29.4243	0.0466372	2.8283	0.741153
1371702	chr6	146210904	146210905	Siva1	NM_001100982	chr6	146217297	146221548	+	6393	10.1905	16.7373	55.7674	42.5235	15.2028	7.2225	-35.6816	0.0402857	2.25125	0.705262
1374605	chr6	152845080	152845081	Zfp386	NM_019620	chr6	152840230	152854886	+	4850	49.8607	46.0802	23.638	25.2991	3.7859	35.0287	23.5019	0.00762961	28.5632	0.211148
1375040	chr6	153597280	153597281	Ptprn2	NM_031600	chr6	153312967	154056668	+	284313	30.127	24.8008	58.7365	63.3894	71.2203	46.0505	-33.599	0.010896	-31.1715	0.136323
1375097	chr6	153724300	153724301	Ptprn2	NM_031600	chr6	153312967	154056668	+	411333	0	1.8823	20.4311	23.4846	12.0724	16.7358	-21.0167	0.00720398	-13.4629	0.0331578
1375621	chr6	154355130	154355131	Rapgef5	NM_001047915	chr6	154462517	154541116	+	107387	13.862	10.4491	42.9512	37.8664	21.6797	23.6458	-28.2533	0.0115425	-10.5072	0.0333806
1376700	chr6	156285698	156285699	Macc1	NM_001191775	chr6	156283466	156301993	+	2232	0	0	33.0462	23.866	22.9387	2.5181	-28.4561	0.0250458	-12.7284	0.33874
1376920	chr7	20099	20100	Arl13b	NM_001107101	chr7	1111828	1181765	-	1161666	84.5101	82.5897	53.2252	48.8258	68.5238	81.2098	32.5244	0.00540162	8.6831	0.308569
1377045	chr7	140050	140051	Arl13b	NM_001107101	chr7	1111828	1181765	-	1041715	43.5829	49.7376	77.1272	77.6639	73.1653	42.0969	-30.7353	0.00995059	-10.9709	0.560082
1377104	chr7	230360	230361	Arl13b	NM_001107101	chr7	1111828	1181765	-	951405	43.5829	49.7376	77.1272	77.6639	73.1653	42.0969	-30.7353	0.00995059	-10.9709	0.560082
1377236	chr7	387092	387093	Arl13b	NM_001107101	chr7	1111828	1181765	-	794673	57.2338	62.2452	34.8443	24.2805	37.5466	43.1176	30.1771	0.0355413	19.4074	0.0353077
1377456	chr7	766957	766958	Arl13b	NM_001107101	chr7	1111828	1181765	-	414808	68.3235	73.4862	45.6662	52.3899	49.4369	70.3966	21.8768	0.0355483	10.9881	0.415758
1377793	chr7	1578754	1578755	Pros1	NM_031086	chr7	1199863	1279996	+	378891	68.3235	73.2645	45.8043	52.498	49.3208	70.5702	21.6428	0.0350146	10.8485	0.42476
1380817	chr7	7401097	7401098	Olr1020	NM_001000069	chr7	7410098	7411058	-	9961	22.7486	16.2837	48.4433	43.5769	46.6488	31.4337	-26.494	0.022535	-19.5251	0.142014
1381514	chr7	9820913	9820914	Olr1072	NM_001000062	chr7	9795001	9795970	-	24943	17.6437	9.514	57.0509	51.1215	8.9084	0	-40.5074	0.0150784	9.12465	0.269408
1383566	chr7	11732355	11732356	Diras1	NM_001108987	chr7	11723555	11728420	+	8800	0	0	23.7716	20.8081	12.7779	8.7363	-22.2899	0.00439004	-10.7571	0.0335258
1384390	chr7	12138032	12138033	Scamp4	NM_031725	chr7	12137244	12149666	-	11634	0	2.6345	31.1881	23.6466	7.0873	11.9054	-26.1001	0.0226276	-8.1791	0.0966319
1387587	chr7	14203220	14203221	Ilvbl	NM_001108738	chr7	14201068	14211122	-	7902	31.6724	32.1136	0	0	0	23.7089	31.893	4.78e-05	20.0386	0.233076
1387732	chr7	14325390	14325391	Notch3	NM_020087	chr7	14294586	14345774	-	20384	0	8.7315	31.1881	40.3313	14.5042	0	-31.394	0.0382338	-2.88635	0.765606
1389151	chr7	16403699	16403700	Olr927	NM_001000588	chr7	16467946	16468909	+	64247	0	0	30.6463	36.8233	3.686	0	-33.7348	0.0082779	-1.843	0.42265
1390864	chr7	20761821	20761822	Vom2r57	NM_001099474	chr7	19253650	19268428	-	1493393	27.4221	28.1639	50.6557	48.6241	16.574	12.6789	-21.8469	0.00244116	13.1666	0.0219298
1390890	chr7	20809318	20809319	Vom2r57	NM_001099474	chr7	19253650	19268428	-	1540890	64.0409	61.7765	34.1823	41.0794	34.1562	56.5732	25.2779	0.0200016	17.544	0.259698
1390949	chr7	20912748	20912749	Vom2r57	NM_001099474	chr7	19253650	19268428	-	1644320	27.4221	27.0098	49.9957	52.3581	16.574	14.146	-23.961	0.00249484	11.8559	0.0106158
1391199	chr7	21350475	21350476	Vom2r56	NM_001099484	chr7	23084437	23099638	-	1749163	27.4221	27.0098	49.9957	52.3581	16.574	14.146	-23.961	0.00249484	11.8559	0.0106158
1391220	chr7	21382541	21382542	Vom2r56	NM_001099484	chr7	23084437	23099638	-	1717097	64.0409	61.7765	34.1823	41.0794	34.1562	56.5732	25.2779	0.0200016	17.544	0.259698
1393069	chr7	24800520	24800521	Tmem263	NM_001108739	chr7	24797540	24817759	-	17239	65.4728	54.3418	7.6653	15.0791	58.1187	7.9395	48.5351	0.0184584	26.8782	0.405397
1395239	chr7	26937076	26937077	Chst11	NM_001108079	chr7	26770954	26981219	-	44143	0	2.0803	24.0115	31.7225	53.4438	6.0052	-26.8269	0.0214479	-28.6843	0.350455
1397774	chr7	29901859	29901860	Ano4	NM_001106778	chr7	29593753	30125825	-	223966	52.6274	46.3391	15.8313	24.1067	48.5819	28.8609	29.5143	0.0296317	10.7619	0.407622
1398869	chr7	31715245	31715246	Anks1b	NM_001271371	chr7	30603415	31774566	+	1111830	46.514	50.2938	27.2936	18.9076	84.07	47.4622	25.3033	0.0314862	-17.3622	0.445004
1398970	chr7	31802316	31802317	Apaf1	NM_023979	chr7	31791072	31872984	-	70668	37.3049	33.6763	12.7591	2.9953	10.335	32.0345	27.6134	0.0337811	14.3058	0.32311
1399676	chr7	33087613	33087614	Mir135a	NR_031881	chr7	32974075	32974175	-	113438	92.049	84.2589	70.2355	64.8963	54.1439	65.7791	20.588	0.0487886	28.1925	0.0564943
1399732	chr7	33157846	33157847	Mir135a	NR_031881	chr7	32974075	32974175	-	183671	0	0	17.7149	26.9739	3.1111	7.4365	-22.3444	0.0403469	-5.2738	0.134949
1400145	chr7	33930052	33930053	Cdk17	NM_001108082	chr7	34066668	34144779	+	136616	55.6345	53.8598	31.5304	29.6045	60.1769	47.0551	24.1797	0.00291992	1.13115	0.880061
1400899	chr7	34705994	34705995	Ntn4	NM_001106780	chr7	34599082	34705727	+	106912	0	5.9139	27.2936	33.8215	15.6202	2.5685	-27.6006	0.0245292	-6.1374	0.481902
1401557	chr7	35365682	35365683	Ndufa12	NM_001106781	chr7	35193808	35229887	+	171874	0	10.314	37.3531	32.3268	12.9289	9.1152	-29.683	0.0353821	-5.86505	0.397816
1402115	chr7	35972897	35972898	Cep83	NM_001014266	chr7	35803630	35911636	+	169267	0	4.1562	23.1688	28.373	5.3251	22.3909	-23.6928	0.0191882	-11.7799	0.311839
1403073	chr7	36842862	36842863	Nudt4	NM_053598	chr7	36695608	36711834	-	131028	28.3815	25.5816	62.6026	71.6053	18.326	27.3797	-40.1224	0.0135247	4.1287	0.475446
1404614	chr7	40308209	40308210	Cep290	NM_001135755	chr7	40256311	40344956	+	51898	25.6755	32.1136	1.2123	1.8551	31.4216	14.0446	27.3608	0.0136934	6.16145	0.574483
1405118	chr7	41340933	41340934	Galnt4	NM_001025053	chr7	41342267	41344805	+	1334	51.6793	56.8497	76.1789	84.2344	88.1739	67.4975	-25.9422	0.0323913	-23.5712	0.157486
1409451	chr7	52257199	52257200	Nav3	NM_001191782	chr7	52174058	52510816	-	253617	31.6724	39.5856	75.2178	66.7874	13.6875	21.2577	-35.3736	0.0256858	18.1564	0.0801646
1410452	chr7	54285524	54285525	Phlda1	NM_017180	chr7	54272089	54274294	+	13435	28.1846	32.2171	64.4346	61.814	50.6947	65.2672	-32.9235	0.00529201	-27.7801	0.0667321
1411860	chr7	57886918	57886919	Tph2	NM_173839	chr7	58053269	58157948	-	271030	70.3717	71.9648	34.4708	48.2332	43.3993	69.152	29.8163	0.0499654	14.8926	0.36765
1413040	chr7	59603329	59603330	Cnot2	NM_001011988	chr7	59542032	59598859	-	4470	49.8607	46.4539	13.2361	0	39.062	0	41.5393	0.0260132	28.6263	0.281686
1413144	chr7	59740804	59740805	Cnot2	NM_001011988	chr7	59542032	59598859	-	141945	0	1.8823	25.0714	21.2332	3.6191	0	-22.2111	0.00913417	-0.8684	0.711725
1414365	chr7	61096105	61096106	Mdm1	NM_001017459	chr7	61171142	61197124	+	75037	0	14.9279	50.8923	48.4403	8.664	18.0148	-42.2024	0.0306543	-5.87545	0.573369
1415565	chr7	62704290	62704291	Lemd3	NM_001191000	chr7	62979065	63028458	-	324168	46.1212	44.997	21.0248	28.1263	26.7689	14.4324	20.9836	0.0281195	24.9584	0.0564238
1416036	chr7	63268338	63268339	Parvb	NM_001134780	chr7	63181010	63267688	+	87328	21.5128	22.1284	57.6587	53.9602	31.6407	71.4872	-33.9888	0.00302838	-29.7433	0.274062
1418434	chr7	66376724	66376725	Usp15	NM_145184	chr7	66793580	66884024	+	416856	0	5.379	41.4447	31.3698	2.1191	12.6789	-33.7178	0.0275051	-4.7095	0.510067
1418973	chr7	67191046	67191047	Ppm1h	NM_001271079	chr7	67042621	67310434	-	119388	26.5217	18.3819	1.8182	0	0	31.4337	21.5427	0.0354897	6.73495	0.718527
1419248	chr7	67616913	67616914	Avpr1a	NM_053019	chr7	67528357	67532282	-	84631	0	2.9268	21.0248	29.6307	3.686	7.7232	-23.8644	0.0344103	-4.2412	0.231035
1419734	chr7	68998942	68998943	Slc16a7	NM_017302	chr7	68641440	68744682	-	254260	39.5945	48.6966	8.04	12.5231	0	28.627	33.864	0.0217144	29.832	0.185393
1423821	chr7	74895880	74895881	Cox6c	NM_019360	chr7	74880031	74892505	-	3375	55.6345	47.1196	30.6463	25.6276	32.9382	39.1537	23.2401	0.0423658	15.3311	0.100673
1424299	chr7	75456796	75456797	Ankrd46	NM_001013948	chr7	75427583	75448542	-	8254	72.291	75.6382	37.1488	22.1524	51.9133	62.2525	44.314	0.0287664	16.8817	0.0898569
1424725	chr7	75882646	75882647	Zfp706	NM_001126087	chr7	75945356	75951900	-	69254	59.585	47.7478	4.1511	0	3.8274	37.1319	51.5909	0.0144599	33.1868	0.201192
1425232	chr7	76518888	76518889	Ncald	NM_001024371	chr7	76320072	76414625	-	104263	13.3817	14.0458	56.8113	40.597	9.5088	17.8713	-34.9904	0.0497913	0.0237	0.996005
1427406	chr7	80144628	80144629	Zfpm2	NM_001130501	chr7	79491885	79976680	+	652743	0	7.8677	23.7716	26.8602	1.8445	24.9256	-21.382	0.0369151	-9.4512	0.519347
1429428	chr7	86714966	86714967	Kcnv1	NM_021697	chr7	84031381	84037723	-	2677243	0	5.6338	37.1488	36.3001	18.6113	33.301	-33.9076	0.00698437	-23.1393	0.0987516
1431196	chr7	91875573	91875574	Asap1	NM_001044245	chr7	91673051	91955738	-	80165	25.6755	31.9152	2.9078	0	8.9972	12.6789	27.3414	0.015481	17.9573	0.0383668
1432646	chr7	95362072	95362073	Taf2	NM_133319	chr7	95339749	95396754	-	34682	39.3546	46.6352	15.2224	22.1922	52.3285	55.1746	24.2876	0.040458	-10.7567	0.110563
1432746	chr7	95466878	95466879	Dscc1	NM_001305236	chr7	95399905	95415617	-	51261	64.4872	61.3956	14.6982	15.2864	64.9123	45.6054	47.9491	0.0010752	7.68255	0.514286
1432895	chr7	95667335	95667336	Col14a1	NM_001130548	chr7	95678301	95896126	+	10966	64.4872	61.3956	14.6982	15.2864	64.9123	45.6054	47.9491	0.0010752	7.68255	0.514286
1433738	chr7	98108957	98108958	Zhx2	NM_001271056	chr7	98166914	98302597	+	57957	17.6437	24.0484	43.1282	48.4403	18.7246	50.2908	-24.9382	0.0267223	-13.6616	0.485605
1433804	chr7	98181225	98181226	Zhx2	NM_001271056	chr7	98166914	98302597	+	14311	55.6345	63.849	27.7299	37.3147	57.0203	36.1739	27.2194	0.0497867	13.1447	0.361494
1434469	chr7	99118546	99118547	Tmem65	NM_001100995	chr7	99270335	99310379	-	191833	0	0	40.6705	44.2793	0	78.1859	-42.4749	0.00179981	-39.093	0.42265
1434808	chr7	99555912	99555913	Mtss1	NM_001130563	chr7	99419330	99557952	-	2040	51.2151	52.299	73.145	82.4571	79.2746	58.5378	-26.044	0.0309004	-17.1491	0.240391
1435028	chr7	99799834	99799835	Cyp2b1	NM_001134844	chr7	99752107	99775780	+	47727	20.8498	29.4757	5.05	2.8219	1.5812	8.2674	21.2268	0.0413275	20.2385	0.0656252
1435226	chr7	100111848	100111849	Sqle	NM_017136	chr7	100197093	100211968	+	85245	58.4168	62.1663	85.6662	84.7182	89.0164	71.8257	-24.9006	0.00597681	-20.1295	0.149363
1435260	chr7	100114871	100114872	Sqle	NM_017136	chr7	100197093	100211968	+	82222	57.3198	48.5523	23.1688	18.0558	41.0651	60.2458	32.3237	0.0237727	2.2806	0.848826
1438837	chr7	109876188	109876189	Khdrbs3	NM_022249	chr7	109965267	110111229	+	89079	66.2604	74.0788	47.1471	46.4625	65.1135	30.5705	23.3648	0.0270677	22.3276	0.334525
1439304	chr7	111273216	111273217	Khdrbs3	NM_022249	chr7	109965267	110111229	+	1307949	26.5217	33.5679	59.8867	54.7883	67.8352	6.1977	-27.2927	0.0244595	-6.97165	0.843047
1439492	chr7	111948168	111948169	Khdrbs3	NM_022249	chr7	109965267	110111229	+	1982901	52.0554	50.5156	28.8797	17.9314	10.288	44.335	27.88	0.0371385	23.974	0.294741
1439795	chr7	112976273	112976274	Kcnk9	NM_053405	chr7	113841386	113875286	-	899013	77.0682	70.8199	33.0462	34.9677	25.8325	63.5202	39.9371	0.00663159	29.2677	0.265155
1439986	chr7	113483409	113483410	Kcnk9	NM_053405	chr7	113841386	113875286	-	391877	65.2777	78.1257	35.7914	37.5576	37.291	72.1786	35.0272	0.0326045	16.9669	0.457731
1441529	chr7	115580303	115580304	Bai1	NM_001170597	chr7	115675213	115734250	+	94910	37.3049	28.3741	0	4.3231	3.9801	29.75	30.6779	0.0251684	15.9744	0.362096
1441753	chr7	115783705	115783706	Arc	NM_019361	chr7	115812498	115815943	-	32238	30.8819	38.4086	69.3143	71.1775	74.3636	16.0289	-35.6007	0.0116525	-10.551	0.754103
1442673	chr7	116726390	116726391	Zc3h3	NM_001134865	chr7	116679039	116765271	-	38881	92.7055	88.9159	71.1912	63.4558	71.987	88.4232	23.4872	0.0320191	10.6056	0.335504
1444104	chr7	117674513	117674514	Vps28	NM_001130492	chr7	117672421	117676270	-	1757	0	0	29.9162	33.369	15.5349	3.5655	-31.6426	0.0029635	-9.5502	0.251602
1444592	chr7	118063015	118063016	Mb	NM_021588	chr7	118094390	118101622	-	38607	0	4.3864	25.9437	24.6654	14.0031	11.3926	-23.1114	0.00962938	-10.5046	0.0542692
1445932	chr7	119551222	119551223	Csf2rb	NM_133555	chr7	119544872	119558539	+	6350	52.6274	53.1489	20.4311	28.607	16.2436	48.9915	28.3691	0.0202188	20.2706	0.341379
1447734	chr7	120816529	120816530	Dmc1	NM_001130567	chr7	120789215	120833123	-	16594	0	5.091	36.5826	36.4383	0	2.8747	-33.965	0.00557429	1.10815	0.741091
1448531	chr7	121358212	121358213	Tab1	NM_001109976	chr7	121340947	121371923	+	17265	0	2.5496	27.2936	26.4692	12.8195	5.5723	-25.6066	0.00272639	-7.9211	0.17531
1448870	chr7	121614331	121614332	Cacna1i	NM_020084	chr7	121509361	121609542	+	104970	34.2814	36.6078	0	8.4017	32.7479	31.8474	31.2437	0.0189135	3.14695	0.12769
1452586	chr7	125053019	125053020	Samm50	NM_001004241	chr7	125047477	125071018	+	5542	46.1212	41.3361	20.4311	14.6591	29.5989	50.9752	26.1836	0.019889	3.4416	0.783099
1453424	chr7	125796204	125796205	Fbln1	NM_001127547	chr7	125810695	125890371	+	14491	0	0	21.7452	25.9643	0	3.3782	-23.8547	0.00772986	-1.6891	0.42265
1455535	chr7	127967360	127967361	Fam19a5	NM_001191991	chr7	128196442	128419725	+	229082	66.2604	76.5251	42.4153	43.1015	68.3937	75.8693	28.6344	0.0307872	-0.73875	0.918003
1456166	chr7	128792096	128792097	Fam19a5	NM_001191991	chr7	128196442	128419725	+	595654	0	0.9884	28.7817	18.5709	1.3836	2.1057	-23.1821	0.0456311	-1.25045	0.177764
1456960	chr7	129642073	129642074	Mlc1	NM_001108105	chr7	129636391	129656289	-	14216	63.5007	62.6388	30.3616	24.9658	60.6965	65.9911	35.4061	0.00590175	-0.27405	0.927939
1458547	chr7	131538165	131538166	Cpne8	NM_001108750	chr7	131298536	131472968	-	65197	16.1775	19.1688	61.5112	53.4692	57.0951	17.8713	-39.8171	0.011411	-19.8101	0.419896
1459212	chr7	132430069	132430070	Slc2a13	NM_133611	chr7	132104399	132430525	-	456	90.2401	89.1831	61.2245	68.8382	91.0206	80.1036	24.6803	0.0234027	4.1495	0.528245
1459534	chr7	132969802	132969803	Muc19	NM_001309489	chr7	132724655	135731692	+	245147	39.898	36.6347	77.7406	63.3894	71.5503	41.4539	-32.2987	0.0481877	-18.2357	0.351515
1459938	chr7	133685821	133685822	Pdzrn4	NM_001108107	chr7	133539220	133687546	+	146601	25.6755	16.8909	1.265	0	62.745	8.2434	20.6507	0.0432065	-14.211	0.657914
1460984	chr7	134806252	134806253	Muc19	NM_001309489	chr7	132724655	135731692	+	2081597	53.6021	53.0587	18.8301	22.7052	73.3723	51.7049	32.5628	0.00359068	-9.2082	0.484986
1461901	chr7	135989504	135989505	Tmem117	NM_001271239	chr7	135536755	136049791	+	452749	0	4.3864	21.0248	23.4185	12.9764	4.4236	-20.0284	0.015208	-6.5068	0.308467
1462235	chr7	136532129	136532130	Nell2	NM_031070	chr7	136173239	136494641	-	37488	34.2814	42.6603	66.1122	75.9197	63.8033	45.522	-32.5451	0.037102	-16.1918	0.248622
1462293	chr7	136621808	136621809	Nell2	NM_031070	chr7	136173239	136494641	-	127167	77.8495	88.8459	47.8014	54.9553	71.4466	91.2451	31.9693	0.0396125	2.00185	0.87596
1464077	chr7	138152654	138152655	Slc38a4	NM_130748	chr7	138083492	138105507	-	47147	8.788	15.3288	49.3395	56.3957	50.3405	33.6062	-40.8092	0.0136133	-29.915	0.0795677
1464284	chr7	138362379	138362380	Pced1b	NM_001039454	chr7	138330914	138468399	+	31465	0	2.8224	25.2592	31.5257	34.8064	0	-26.9812	0.0158368	-15.992	0.456403
1464673	chr7	138741115	138741116	Pfkm	NM_031715	chr7	138833852	138857276	+	92737	9.2109	5.1911	33.4106	46.4625	23.7427	13.2307	-32.7356	0.0408631	-11.2857	0.182748
1466590	chr7	140110151	140110152	Cela1	NM_012552	chr7	140110482	140123445	-	13294	92.6549	84.7672	60.7136	66.2334	83.8316	88.6521	25.2375	0.034507	2.4692	0.64662
1467849	chr7	140864757	140864758	Krt83	NM_001101675	chr7	140880241	140887079	-	22322	54.0998	58.9778	35.6243	32.3268	58.3563	69.152	22.5633	0.0166016	-7.21535	0.347374
1469031	chr7	141734220	141734221	Aaas	NM_001106795	chr7	141733240	141751976	-	17756	44.9749	43.2423	62.7299	73.62	8.7359	35.8234	-24.0663	0.0486845	21.8289	0.249004
1470016	chr7	142537469	142537470	Smug1	NM_177934	chr7	142562645	142564768	-	27299	82.679	70.8668	46.0742	39.4794	84.7456	38.8605	33.9961	0.0373835	14.9698	0.592055
1472306	chr8	4822965	4822966	Pdgfd	NM_023962	chr8	4454509	4682165	+	368456	34.9952	24.4271	6.6904	4.2641	58.7766	45.0805	24.2339	0.0465799	-22.2174	0.123999
1475127	chr8	12475407	12475408	Fam76b	NM_001108994	chr8	12306042	12324965	+	169365	27.4221	18.4988	74.2019	74.8424	19.0726	67.5511	-51.5617	0.00744216	-20.3514	0.495776
1476018	chr8	13470166	13470167	Panx1	NM_199397	chr8	13508402	13547151	-	76985	0	4.7837	70.2355	46.7782	0	55.6686	-56.115	0.0426149	-25.4425	0.45858
1477432	chr8	16069144	16069145	LOC500948	NM_001047964	chr8	16353645	16421352	-	352208	0	0	38.2616	36.8233	0	2.986	-37.5425	0.000366737	-1.493	0.42265
1480375	chr8	22484190	22484191	Ilf3	NM_053412	chr8	22467472	22494771	+	16718	24.8789	22.2996	56.2598	71.7441	58.8851	35.9873	-40.4127	0.0357118	-23.8469	0.174326
1480452	chr8	22561441	22561442	Dnm2	NM_013199	chr8	22513051	22594143	+	48390	15.5304	14.4758	59.8867	53.9791	19.9356	25.8046	-41.9298	0.00508183	-7.867	0.118614
1480568	chr8	22675331	22675332	Carm1	NM_001034088	chr8	22631827	22676509	+	43504	0	5.7705	44.4027	42.4471	2.6205	47.1611	-40.5397	0.00559969	-22.0055	0.430456
1483751	chr8	27555958	27555959	B3gat1	NM_054003	chr8	27797385	27823230	+	241427	64.9542	71.7327	32.7844	38.8607	75.2873	73.2972	32.5209	0.0190315	-5.9488	0.234196
1484089	chr8	28117218	28117219	Ncapd3	NM_001034000	chr8	28095381	28164189	+	21837	0	3.2921	32.4335	25.7186	0	13.7043	-27.43	0.0180806	-5.2061	0.536986
1484651	chr8	28940042	28940043	Spata19	NM_134384	chr8	28472560	28478881	+	467482	0	0	20.0902	24.6654	34.9817	17.0983	-22.3778	0.0102892	-26.04	0.100458
1486056	chr8	31944415	31944416	Adamts15	NM_001106810	chr8	32003563	32026941	-	82526	58.8996	44.997	7.8953	14.1926	2.8448	65.4481	40.9044	0.0330873	17.8019	0.63457
1486341	chr8	32290030	32290031	St14	NM_053635	chr8	32266157	32305925	-	15895	53.3559	42.0272	4.8404	14.3641	35.7482	44.241	38.0893	0.035734	7.69695	0.390505
1488000	chr8	34551842	34551843	Ets1	NM_012555	chr8	33858346	33921593	+	693496	0	14.9279	47.1471	60.3225	71.891	28.9186	-46.2709	0.043306	-42.9408	0.199657
1488070	chr8	34757937	34757938	Ets1	NM_012555	chr8	33858346	33921593	+	899591	0	0	17.7149	27.3987	0	17.8713	-22.5568	0.043118	-8.93565	0.42265
1490475	chr8	39453305	39453306	Pknox2	NM_001271279	chr8	39364739	39463886	-	10581	0	17.1463	57.5287	63.1512	7.8261	23.5705	-51.7668	0.0290586	-7.12515	0.602751
1491064	chr8	40049152	40049153	Spa17	NM_053482	chr8	40067945	40077019	-	27867	25.6755	36.7891	0	2.2912	70.1221	16.5254	30.0867	0.0337702	-12.0915	0.70181
1493470	chr8	45189915	45189916	Tbcel	NM_001014089	chr8	45168896	45224997	-	35082	13.3817	2.7252	43.9935	44.6375	68.9199	2.3352	-36.2621	0.0209896	-27.5741	0.499386
1496431	chr8	47711384	47711385	Ift46	NM_001024760	chr8	47699717	47716195	+	11667	35.7362	45.8282	4.8404	0	18.9871	43.2393	38.362	0.0206258	9.669	0.53826
1496435	chr8	47715257	47715258	Ift46	NM_001024760	chr8	47699717	47716195	+	15540	0	0	39.654	57.5682	12.9289	0	-48.6111	0.0323152	-6.46445	0.42265
1497162	chr8	48387064	48387065	Dscaml1	NM_001108141	chr8	48363392	48680159	+	23672	18.4782	15.6793	46.2553	40.522	28.7844	13.7487	-26.3099	0.0143845	-4.1878	0.63889
1497317	chr8	48544771	48544772	Dscaml1	NM_001108141	chr8	48363392	48680159	+	181379	0	7.3805	21.5242	26.7572	70.8027	10.0596	-20.4505	0.0456096	-36.7409	0.352727
1497557	chr8	48728737	48728738	Bace1	NM_019204	chr8	48766004	48788272	+	37267	21.5128	21.1522	48.8646	40.3313	19.7233	0	-23.2655	0.0320795	11.4709	0.364834
1500463	chr8	52149391	52149392	Tmprss5	NM_153311	chr8	52026464	52048471	+	122927	62.4379	53.1489	16.7214	10.0192	19.9735	75.0726	44.4231	0.0162183	10.2704	0.748422
1500920	chr8	52857325	52857326	Ncam1	NM_031521	chr8	52458774	52755557	-	101768	65.2777	67.2257	25.0714	7.2426	31.0757	56.721	50.0947	0.0305822	22.3533	0.224296
1504483	chr8	58409345	58409346	Nrg4	NM_001191109	chr8	58364272	58430732	-	21387	36.663	46.3072	16.021	14.6591	19.0363	67.0551	26.1451	0.032988	-1.5606	0.954984
1508329	chr8	63323245	63323246	Rec114	NM_001106825	chr8	63215247	63301532	-	21713	49.8607	32.1136	0	1.2369	8.2562	14.0446	40.3687	0.0452801	29.8367	0.0854952
1508468	chr8	63415959	63415960	Hcn4	NM_021658	chr8	63367892	63405310	+	48067	0	2.6345	23.7716	23.7695	11.8184	1.0038	-22.4533	0.00342406	-5.09385	0.456671
1509444	chr8	64997152	64997153	Lrrc49	NM_001134469	chr8	65233815	65339662	-	342510	0	14.9933	50.1771	47.9016	14.2215	29.265	-41.5427	0.0317372	-14.2466	0.311781
1509599	chr8	65228563	65228564	Lrrc49	NM_001134469	chr8	65233815	65339662	-	111099	0	6.979	35.4833	34.9677	44.3467	3.7748	-31.736	0.0119386	-20.5712	0.422886
1510127	chr8	65881873	65881874	Tle3	NM_053400	chr8	66038797	66084091	+	156924	37.3049	29.1944	1.3225	4.4462	28.9579	17.9772	30.3653	0.0198724	9.7821	0.288207
1510935	chr8	66840963	66840964	Spesp1	NM_001077682	chr8	66952428	66966926	-	125963	50.9397	43.5403	5.05	14.5236	38.947	31.4027	37.4532	0.0247992	12.0651	0.149839
1511250	chr8	67195668	67195669	Itga11	NM_001108156	chr8	67298904	67412933	+	103236	31.6724	20.4485	61.2862	69.7253	3.4561	44.5146	-39.4453	0.0302538	2.0751	0.931218
1512078	chr8	68163657	68163658	Iqch	NM_001106830	chr8	68059763	68247321	-	83664	13.862	20.1134	42.9512	34.9677	1.0166	26.1063	-21.9718	0.0493371	3.42625	0.815811
1513445	chr8	69974422	69974423	Rab11a	NM_031152	chr8	69896586	69919171	-	55251	46.9696	56.8497	76.8543	86.4915	73.7107	55.0295	-29.7632	0.0497796	-12.4604	0.359582
1513515	chr8	70120631	70120632	Slc24a1	NM_020090	chr8	70111170	70136139	-	15508	46.514	49.467	70.2355	72.879	75.9304	33.4473	-23.5667	0.0069967	-6.69835	0.782864
1514361	chr8	71045764	71045765	Trip4	NM_001134981	chr8	71051694	71205615	-	159851	81.0433	89.9198	58.4997	48.5819	46.4517	78.4752	31.9408	0.0407746	23.0181	0.300223
1514897	chr8	71978427	71978428	Usp3	NM_001025424	chr8	71875686	71951083	-	27344	43.8751	43.779	24.2209	19.3634	64.6354	18.2839	22.0349	0.0119367	2.3674	0.927957
1517013	chr8	75447839	75447840	Aldh1a2	NM_053896	chr8	75363284	75442554	-	5285	0	3.2921	44.8076	36.5476	8.1077	7.6119	-39.0316	0.0127275	-6.21375	0.0648617
1517088	chr8	75554638	75554639	Aqp9	NM_022960	chr8	75483005	75523422	+	71633	42.1394	48.6966	16.2645	21.4206	5.9605	21.7832	26.5755	0.0237565	31.5462	0.0664355
1517105	chr8	75589910	75589911	Aqp9	NM_022960	chr8	75483005	75523422	+	106905	0	0	33.8242	22.1524	30.6113	11.2199	-27.9883	0.0408329	-20.9156	0.163694
1517123	chr8	75629194	75629195	Lipc	NM_012597	chr8	75686407	75812458	+	57213	44.3409	47.1196	76.2895	84.1218	26.2928	76.8192	-34.4754	0.0142183	-5.82575	0.839302
1517903	chr8	76728175	76728176	Bnip2	NM_001106835	chr8	76662498	76675895	-	52280	0	12.9964	47.1471	49.9204	0.6227	15.0121	-42.0356	0.0240866	-1.3192	0.904225
1518106	chr8	77047442	77047443	Rab8b	NM_153317	chr8	76975898	77047482	-	40	60.6338	59.7794	83.8613	83.9285	89.6215	59.0055	-23.6883	0.000327084	-14.1069	0.454204
1519305	chr8	78527818	78527819	LOC100911360	NR_131088	chr8	77861881	77863935	-	663883	12.5131	16.5616	63.024	66.9324	33.3827	22.6614	-50.4408	0.00309704	-13.4847	0.142866
1521332	chr8	81640962	81640963	Myo5a	NM_022178	chr8	81641957	81759994	+	995	0	1.4119	30.2367	23.2612	7.6274	48.0958	-26.043	0.018163	-27.1557	0.311858
1521401	chr8	81770039	81770040	Myo5a	NM_022178	chr8	81641957	81759994	+	128082	42.8195	41.1366	23.1688	17.8544	19.7233	45.638	21.4664	0.0164443	9.2974	0.548288
1522189	chr8	82908264	82908265	Hcrtr2	NM_013074	chr8	82883205	82998507	-	90243	38.9995	47.7478	0	10.4373	0	41.7295	38.155	0.030405	22.5089	0.401747
1522372	chr8	83302487	83302488	Fam83b	NM_001108169	chr8	83193833	83271253	-	31234	34.2814	33.3036	9.6255	4.0962	1.992	51.4915	26.9317	0.0106934	7.05075	0.802562
1523437	chr8	85114043	85114044	Gsta2	NM_017013	chr8	85111433	85122674	+	2610	0	0	29.9162	28.0149	1.2772	0	-28.9656	0.00107542	-0.6386	0.42265
1526952	chr8	92949199	92949200	Tpbg	NM_031807	chr8	93006541	93009911	+	57342	0	0	50.497	65.8739	67.1165	19.9688	-58.1855	0.0170158	-43.5427	0.206004
1528350	chr8	95384556	95384557	Nt5e	NM_021576	chr8	95464590	95508299	+	80034	44.9749	34.5103	10.4855	13.4683	5.8443	20.6584	27.7657	0.0363178	26.4913	0.0999305
1528447	chr8	95509146	95509147	Nt5e	NM_021576	chr8	95464590	95508299	+	44556	0	4.0847	29.6587	40.6371	19.3117	0	-33.1056	0.0299018	-7.6135	0.521134
1528865	chr8	96185200	96185201	Mthfs	NM_001009349	chr8	96071795	96121085	+	113405	0	0	30.6463	27.5152	0	29.75	-29.0807	0.00288562	-14.875	0.42265
1529071	chr8	96689390	96689391	Mir184	NR_031902	chr8	96677911	96677988	-	11402	27.4221	35.3823	55.7674	58.3945	49.7827	9.1152	-25.6788	0.025621	1.95325	0.933488
1529925	chr8	98249886	98249887	Zic4	NM_001108176	chr8	98246886	98252520	+	3000	73.8663	77.668	29.2704	34.9677	79.9525	38.6147	43.6481	0.00609968	16.4836	0.510367
1529980	chr8	98350394	98350395	Zic4	NM_001108176	chr8	98246886	98252520	+	103508	85.5977	92.1178	59.462	62.1799	39.5671	80.37	28.0368	0.0155018	28.8892	0.296906
1532270	chr8	103603380	103603381	Tfdp2	NM_001106847	chr8	103555031	103624738	+	48349	38.6499	50.5156	4.4694	9.5204	2.316	31.6886	37.5879	0.0281893	27.5804	0.223764
1535475	chr8	107644158	107644159	Sox14	NM_001106850	chr8	107531634	107533571	-	110587	24.1279	33.3036	2.6438	0	20.065	26.8415	27.3939	0.0290596	5.2625	0.453573
1536415	chr8	109279932	109279933	Ppp2r3a	NM_001012202	chr8	108900005	108993750	-	286182	27.4221	19.1688	70.2355	54.1528	20.5996	15.7332	-38.8987	0.0499771	5.12905	0.396401
1536925	chr8	110100122	110100123	Ephb1	NM_001104528	chr8	109782847	110218328	-	118206	14.9322	22.9809	72.339	69.949	16.8766	55.2699	-52.1874	0.00640866	-17.1167	0.474858
1536936	chr8	110114198	110114199	Ephb1	NM_001104528	chr8	109782847	110218328	-	104130	16.1775	7.3238	36.8261	34.2358	68.8512	33.9469	-23.7803	0.0356223	-39.6484	0.158575
1540118	chr8	113992231	113992232	Col6a4	NM_001271182	chr8	114044960	114137875	-	145644	21.129	12.091	36.482	36.8233	15.4673	5.0284	-20.0426	0.0473242	6.36215	0.454059
1541623	chr8	115565486	115565487	Cacna2d2	NM_175592	chr8	115510988	115640006	+	54498	65.4728	77.9199	32.6227	16.4731	11.8847	42.3654	47.1484	0.0437121	44.5713	0.11363
1541657	chr8	115592797	115592798	Cacna2d2	NM_175592	chr8	115510988	115640006	+	81809	37.3049	48.2481	68.7947	75.3151	67.9264	79.3121	-29.2784	0.0442094	-30.8427	0.0597287
1542488	chr8	116188238	116188239	Gmppb	NM_001108781	chr8	116181001	116210240	+	7237	0	0	23.7716	32.9035	9.1615	25.5221	-28.3376	0.0249928	-17.3418	0.168116
1542682	chr8	116300651	116300652	Bsn	NM_019146	chr8	116227801	116319071	-	18420	40.8329	32.0173	5.5287	2.5127	0	41.7295	32.4044	0.0200489	15.5603	0.541481
1543555	chr8	116984721	116984722	Celsr3	NM_031320	chr8	116964620	116991765	+	20101	0	0	26.0798	34.9677	5.8443	14.0446	-30.5237	0.0205454	-9.94445	0.136129
1544845	chr8	118168233	118168234	Setd2	NM_001108189	chr8	118163196	118229411	+	5037	0	1.6471	20.4311	28.0149	1.261	0	-23.3995	0.0264145	0.19305	0.869513
1547486	chr8	121636568	121636569	Crtap	NM_001108785	chr8	121707304	121715052	-	78484	47.8081	50.5862	68.1374	76.1447	53.3729	12.1527	-22.9439	0.0324625	16.4343	0.509695
1547577	chr8	121693793	121693794	Crtap	NM_001108785	chr8	121707304	121715052	-	21259	0	8.7315	63.024	54.2306	3.3181	32.2582	-54.2615	0.0127893	-13.4224	0.468204
1550462	chr8	124704668	124704669	Azi2	NM_001025705	chr8	125653677	125676995	+	949009	68.2799	72.5518	35.7209	41.036	16.2436	62.0052	32.0374	0.0111371	31.2915	0.306403
1550949	chr8	125313601	125313602	Azi2	NM_001025705	chr8	125653677	125676995	+	340076	0	2.1958	20.0902	25.7709	0	0	-21.8327	0.018904	1.0979	0.42265
1552025	chr8	126445990	126445991	Ctdspl	NM_001106865	chr8	126290964	126943278	+	155026	33.3696	37.2493	63.2316	62.2098	35.0941	55.0829	-27.4112	0.00531291	-9.77905	0.438145
1552108	chr8	126509461	126509462	Ctdspl	NM_001106865	chr8	126290964	126943278	+	218497	64.9542	53.8598	17.4559	21.0229	4.5212	77.1634	40.1676	0.0204017	18.5647	0.66355
1556335	chr8	129788463	129788464	Pomgnt2	NM_001009437	chr8	129791152	129792895	-	4432	43.8751	33.5679	4.1511	4.7434	3.9279	13.9655	34.2743	0.0219401	29.7748	0.0537113
1556947	chr8	130813019	130813020	Mir138-1	NR_031885	chr8	130886767	130886866	+	73748	9.9268	25.9235	54.8014	54.701	63.2173	28.8907	-36.8261	0.0440789	-28.1288	0.275726
1559115	chr9	2758697	2758698	Sult1c2a	NM_001013177	chr9	3191455	3717395	-	958698	44.9749	37.6143	15.6352	13.0785	47.5781	10.6084	26.9378	0.0202835	12.2013	0.583778
1560736	chr9	7631865	7631866	Adgre4	NM_001007558	chr9	7096163	7239092	+	535702	88.3337	86.4231	60.1696	64.7217	59.3598	91.9894	24.9327	0.00965967	11.7038	0.54823
1564638	chr9	12893204	12893205	Lrfn2	NM_001039699	chr9	12776270	12807638	-	85566	0	5.26	27.2936	39.2524	2.9283	54.3897	-30.643	0.0425622	-26.029	0.420213
1569445	chr9	16400929	16400930	Vegfa	NM_001110335	chr9	16239838	16247657	+	161091	67.5987	59.7794	44.1428	41.1032	8.5375	41.246	21.0661	0.0374362	38.7973	0.14741
1570836	chr9	17702272	17702273	Runx2	NM_001278483	chr9	17450987	17658373	+	251285	82.4732	83.9899	45.6759	46.5031	81.1434	81.8048	37.142	0.00054044	1.75745	0.167594
1572576	chr9	19949186	19949187	Opn5	NM_181772	chr9	19906289	19953532	+	42897	47.3161	52.8304	26.0798	31.7225	24.6021	4.6924	21.1721	0.0330072	35.426	0.0755159
1573846	chr9	24052106	24052107	Tfap2d	NM_001106895	chr9	24167385	24227616	+	115279	32.93	23.1331	5.4427	0	35.8065	0	25.3102	0.0456842	10.1283	0.640021
1574397	chr9	25265055	25265056	Mir206	NR_031921	chr9	25648213	25648297	+	383158	0	0	31.9385	31.3034	0	0	-31.621	0.000100834	0	NA
1575441	chr9	26785989	26785990	Kcnq5	NM_001134643	chr9	26413161	26986457	-	200468	26.3483	31.1436	0	1.8551	27.6895	12.5049	27.8184	0.00843249	8.64875	0.390849
1577245	chr9	29816425	29816426	Lmbrd1	NM_139189	chr9	29762572	29854653	+	53853	0	3.8218	23.7716	24.6654	0	0	-22.3076	0.00765052	1.9109	0.42265
1580500	chr9	37893645	37893646	Bend6	NM_001108792	chr9	37980052	38033453	+	86407	31.6724	42.0272	0	0	23.7427	2.007	36.8498	0.0191743	23.9749	0.184653
1581240	chr9	39072610	39072611	Khdrbs2	NM_133318	chr9	39209747	39679399	-	606789	58.8996	55.2465	38.2616	29.2093	5.7767	68.3489	23.3376	0.0410639	20.0102	0.588507
1582131	chr9	40910389	40910390	Fam168b	NM_001271134	chr9	40974257	41006186	-	95797	29.9435	34.7716	87.6576	81.0768	75.7159	52.1621	-52.0097	0.00610059	-31.5815	0.119482
1582228	chr9	41010246	41010247	Fam168b	NM_001271134	chr9	40974257	41006186	-	4060	69.3168	66.6369	41.004	40.3313	74.7604	33.5339	27.3092	0.00254937	13.8297	0.572118
1583275	chr9	42570585	42570586	Kansl3	NM_001034835	chr9	42553535	42597031	-	26446	0	2.2802	49.6911	49.7836	7.9927	43.8332	-48.5973	0.00055083	-24.7728	0.301706
1583463	chr9	42734464	42734465	Cnnm4	NM_001271050	chr9	42703465	42742596	+	30999	55.6345	43.6184	9.246	16.8249	47.301	25.2703	36.591	0.0356804	13.3408	0.399067
1583861	chr9	43056274	43056275	Zap70	NM_001012002	chr9	42980049	43002015	+	76225	0	6.0646	71.5835	68.8382	11.2675	23.5705	-67.1786	0.00244593	-14.3867	0.170832
1584806	chr9	44107582	44107583	Tsga10	NM_001030022	chr9	44050724	44154705	-	47123	0	13.5448	44.4027	46.9426	3.8274	16.388	-38.9002	0.029972	-3.3353	0.752594
1587555	chr9	47320642	47320643	Tmem182	NM_001109305	chr9	47219879	47271733	+	100763	12.3131	24.6393	60.7873	57.4494	53.0532	30.8533	-40.6422	0.0238042	-23.477	0.205676
1587589	chr9	47374738	47374739	Tmem182	NM_001109305	chr9	47219879	47271733	+	154859	0	3.5907	57.0287	40.9316	0.6732	34.0089	-47.1848	0.0292119	-15.5457	0.45166
1587643	chr9	47474740	47474741	LOC100910304	NR_131082	chr9	47618895	47696501	-	221761	85.3449	76.6952	10.6761	30.0284	61.0859	29.75	60.6678	0.0291905	35.6021	0.15989
1591303	chr9	55029011	55029012	Mir6216	NR_106679	chr9	54601715	54981754	-	47257	37.3049	35.3823	14.3037	3.2001	29.1437	9.3795	27.5917	0.039261	17.082	0.227489
1594029	chr9	62280766	62280767	Plcl1	NM_053456	chr9	61824560	62158071	+	456206	0	10.6822	34.8443	32.4216	51.6236	29.1517	-28.2919	0.0354904	-35.0466	0.106295
1594641	chr9	63707144	63707145	RGD1306941	NM_001108219	chr9	63871337	63881044	+	164193	48.1408	56.8497	72.522	77.9946	24.5388	60.5782	-22.763	0.0474407	9.93675	0.645586
1595096	chr9	64503128	64503129	Spats2l	NM_001014102	chr9	64543199	64641803	+	40071	28.3815	25.5014	6.4443	4.8615	43.6513	18.3686	21.2886	0.00590501	-4.0685	0.779454
1597628	chr9	68537768	68537769	Pard3b	NM_001191808	chr9	68228907	69236542	+	308861	16.5212	22.1284	49.6911	54.2306	2.6912	1.889	-32.636	0.0119971	17.0347	0.0265458
1597758	chr9	68930526	68930527	Pard3b	NM_001191808	chr9	68228907	69236542	+	701619	0	2.8912	36.2397	31.5669	10.7928	20.6584	-32.4577	0.00708907	-14.28	0.108827
1597981	chr9	69346974	69346975	Nrp2	NM_030869	chr9	69307749	69419329	+	39225	89.441	90.7475	56.1249	58.6882	51.443	78.8248	32.6877	0.00193112	24.9603	0.210192
1599403	chr9	71807230	71807231	Klf7	NM_001108800	chr9	71787155	71834589	+	20075	85.0566	89.6185	45.5254	55.6602	68.373	67.5312	36.7448	0.0221161	19.3854	0.0140157
1599715	chr9	72435423	72435424	Adam23	NM_001029899	chr9	72283126	72437355	-	1932	75.9097	79.3966	25.2592	12.0321	78.3701	40.7997	59.0075	0.01317	18.0682	0.439271
1600418	chr9	74006067	74006068	Map2	NM_013066	chr9	73841098	73922674	-	83393	0	3.1606	23.7716	26.6634	77.7131	4.8853	-23.6372	0.00811184	-39.7189	0.389628
1600831	chr9	75313372	75313373	Erbb4	NM_021687	chr9	74804304	75959067	-	645695	0	0	37.9607	39.0866	24.9338	3.3782	-38.5237	0.000213474	-14.156	0.319481
1601762	chr9	77832336	77832337	Vwc2l	NM_001109308	chr9	77609106	77799130	+	223230	0	3.0392	29.6587	34.9677	15.4829	0	-30.7936	0.00972252	-6.22185	0.512951
1604760	chr9	82119407	82119408	Retreg2	NM_001100760	chr9	82114979	82120828	+	4428	64.3131	55.3251	31.9385	33.7206	5.2321	73.958	26.9896	0.0276267	20.224	0.618552
1605206	chr9	82387713	82387714	Speg	NM_001108802	chr9	82340605	82397945	+	47108	18.4782	27.7522	72.9403	60.4942	73.1332	48.5702	-43.602	0.0302499	-37.7365	0.102711
1605531	chr9	82561744	82561745	Slc4a3	NM_017049	chr9	82512288	82524380	+	49456	52.6274	44.5865	69.0689	76.2115	54.1521	71.9325	-24.0332	0.046595	-14.4353	0.277128
1605895	chr9	83028733	83028734	Epha4	NM_001162411	chr9	82880599	83022444	-	6289	0	6.5666	27.2936	33.2735	1.7787	2.2145	-27.0003	0.0259998	1.2867	0.733498
1606255	chr9	83786323	83786324	Pax3	NM_053710	chr9	83766336	83861379	-	75056	0	4.3864	23.1688	24.6654	67.3906	16.1639	-21.7239	0.0111884	-39.584	0.263494
1606483	chr9	84008583	84008584	Sgpp2	NM_001191811	chr9	83961687	84075946	+	46896	21.5128	22.709	55.7674	52.5019	30.6113	38.1537	-32.0237	0.00293538	-12.2716	0.0846969
1607350	chr9	85446719	85446720	Serpine2	NM_019197	chr9	85312140	85375551	-	71168	29.4054	35.3823	8.5697	13.1172	18.4438	4.1839	21.5504	0.0290458	21.08	0.112294
1611499	chr9	93140635	93140636	Nmur1	NM_023100	chr9	93131271	93134679	-	5956	49.8607	53.5421	0	2.164	0	33.301	50.6194	0.00177447	35.0509	0.171496
1611974	chr9	93777222	93777223	Dis3l2	NM_001109007	chr9	93495137	93886547	+	282085	45.7338	50.6416	7.7216	21.1658	50.1935	6.6876	33.744	0.0421495	19.7472	0.462227
1612231	chr9	94054599	94054600	Eif4e2	NM_001108808	chr9	94034065	94048590	+	20534	0	9.2381	41.4447	40.8902	2.1342	27.8947	-36.5484	0.0156545	-10.3954	0.526766
1613248	chr9	95326306	95326307	Spp2	NM_053577	chr9	95188005	95207531	+	138301	60.0481	52.2348	6.6904	8.6067	0	20.2877	48.4929	0.00681031	45.9976	0.0515653
1613423	chr9	95531833	95531834	Arl4c	NM_001306054	chr9	95489630	95492542	-	39291	72.5348	67.0075	40.5587	42.5901	78.2847	82.8046	28.1968	0.010729	-10.7735	0.0944994
1613537	chr9	95654706	95654707	Arl4c	NM_001306054	chr9	95489630	95492542	-	162164	57.2338	67.2257	36.6725	34.9677	51.3507	43.5577	26.4096	0.0349105	14.7756	0.144938
1613553	chr9	95675517	95675518	Arl4c	NM_001306054	chr9	95489630	95492542	-	182975	0	0	43.4411	37.1027	8.0354	18.4972	-40.2719	0.00613597	-13.2663	0.126611
1614644	chr9	96722370	96722371	Agap1	NM_001108230	chr9	96438896	96719918	+	283474	50.9397	47.7478	28.695	23.4846	4.6912	33.301	23.2539	0.0168271	30.3477	0.169518
1614925	chr9	96930854	96930855	Asb18	NM_001108231	chr9	96775959	96842558	-	88296	18.4782	24.9917	66.2093	63.5363	68.3937	16.5254	-43.1379	0.00659379	-20.7246	0.510957
1616762	chr9	98814439	98814440	Hdac4	NM_053449	chr9	98731403	98973829	-	159390	55.6345	67.6855	32.2572	34.9677	77.3829	23.0319	28.0476	0.0452236	11.4526	0.720651
1616972	chr9	99094103	99094104	Hdac4	NM_053449	chr9	98731403	98973829	-	120274	44.0915	42.2945	11.3111	17.8544	36.7871	6.1582	28.6103	0.0137729	21.7203	0.292483
1619009	chr9	101408871	101408872	Chchd2	NM_001015019	chr9	101018490	101019158	-	389713	0	3.0392	24.2209	22.4071	0	8.332	-21.7944	0.00652852	-2.6464	0.611214
1620958	chr9	106501286	106501287	Nudt12	NM_001109010	chr9	105282132	105294901	-	1206385	52.6274	52.6497	70.4799	78.2018	47.6661	80.4837	-21.7023	0.030223	-11.4363	0.55794
1622202	chr9	109699101	109699102	Efna5	NM_053903	chr9	109627408	109897850	-	198749	16.1775	1.3632	42.3124	46.5733	1.5093	6.566	-35.6725	0.0436487	4.7327	0.606856
1623963	chr9	111705641	111705642	Pja2	NM_001277278	chr9	111539412	111590056	-	115585	64.5869	52.6497	25.0714	13.2428	8.1343	54.6218	39.4612	0.0424725	27.2402	0.374048
1624403	chr9	112269798	112269799	Tmem232	NM_001270390	chr9	112543232	112771263	-	501465	0	0	21.0248	33.0436	35.2299	2.6753	-27.0342	0.0460276	-18.9526	0.364387
1624987	chr9	112994862	112994863	Rab31	NM_145094	chr9	112902311	113037023	-	42161	29.4054	37.7051	13.0412	13.5452	0	27.8947	20.262	0.0396164	19.6079	0.310183
1626785	chr9	114917726	114917727	Ptprm	NM_001168632	chr9	114341759	115046974	-	129248	48.1408	46.9239	14.9606	25.8598	30.2921	60.9824	27.1222	0.0385285	1.8951	0.913072
1627794	chr9	116107982	116107983	Arhgap28	NM_001191815	chr9	115546745	115711949	-	396033	29.4054	33.6763	75.0167	81.5673	17.3491	64.4002	-46.7512	0.00692199	-9.3338	0.730909
1628026	chr9	116542313	116542314	Tmem200c	NM_001251926	chr9	116518446	116524285	+	23867	52.6274	41.3361	15.2224	13.1172	7.8261	51.3341	32.812	0.0292946	17.4017	0.519767
1629872	chr9	119232016	119232017	Ndc80	NM_001126270	chr9	119293739	119309561	-	77545	31.6724	31.9152	8.6755	8.7129	0	12.6789	23.0996	2.83e-05	25.4544	0.0568132
1670682	chrX	110498444	110498445	Mum1l1	NM_001109321	chrX	110446522	110450318	+	51922	89.441	85.7711	48.8047	50.8622	83.056	76.8898	37.7726	0.00308731	7.63315	0.167205
1672441	chrX	114807331	114807332	Cacnb3	NM_012828	chrX	114818646	114828180	+	11315	0	5.26	29.6587	32.0557	0	0	-28.2272	0.0103219	2.63	0.42265
1676547	chrX	121803481	121803482	Tesl	NM_001113750	chrX	121200296	121213864	-	589617	85.0566	88.0823	65.2357	57.6898	56.7167	91.4721	25.1067	0.0252263	12.475	0.54872
1676549	chrX	121804222	121804223	Tesl	NM_001113750	chrX	121200296	121213864	-	590358	0	3.2921	30.8969	21.11	2.2634	17.5736	-24.3574	0.0421109	-8.27245	0.40151

## Sheet: LOI_no_corrected
Supplemental Table 2: Methylation pattern NOT normalized by insulin treatment
CPG_ID	chr	start	end	gene	refseq	chr_gene	start_gene	stop_gene	strand	distance.to.TSS	Angle_A1	Angle_A2	Angle_D1	Angle_D2	Angle_I1	Angle_I2	difference(AvsD)	pvalue(AvsD)	difference(AvsI)	pvalue(AvsI)
4101	chr1	8950861	8950862	Zc2hc1b	NM_001271310	chr1	8933726	8957672	-	6811	11.7493	10.2259	32.1246	31.1386	59.8461	44.1997	-20.644	0.00192611	-41.0353	0.0347871
6395	chr1	13504854	13504855	LOC310926	NM_001025002	chr1	13501366	13508161	+	3488	53.8323	59.4362	94.4234	83.0491	84.1691	83.0798	-32.102	0.0368605	-26.9902	0.0110003
6512	chr1	13554736	13554737	Rn5-8s	NR_046238	chr1	13559373	13559529	+	4637	54.0327	59.7747	94.6589	82.9325	84.7905	83.0711	-31.892	0.0394408	-27.0271	0.0120737
11871	chr1	21479624	21479625	Samd3	NM_001172116	chr1	21615269	21643309	-	163685	51.6793	56.8497	27.2936	24.6654	11.3127	15.468	28.285	0.0103492	40.8742	0.0065197
16366	chr1	29809535	29809536	Rnf217	NM_001106204	chr1	29757233	29846858	+	52302	47.3161	49.467	27.2936	21.9032	0	17.6538	23.7932	0.0145507	39.5647	0.0469816
21443	chr1	39273606	39273607	LOC682870	NM_001346427	chr1	39276420	39289158	-	15552	58.8996	61.9311	35.9211	30.0284	40.9631	37.9433	27.4406	0.0142686	20.9622	0.0102569
27090	chr1	49107284	49107285	Fndc1	NM_001038615	chr1	48926485	48987223	+	180799	67.5987	63.1847	27.2936	30.7603	42.271	32.21	36.3648	0.00590269	28.1512	0.0360329
31339	chr1	54826477	54826478	Ttll2	NM_001169136	chr1	54808854	54810633	-	15844	20.3998	28.3741	4.8404	0	0	3.7748	21.9668	0.0422475	22.4995	0.0363569
38719	chr1	71363984	71363985	Aurkc	NM_001308536	chr1	71352902	71358997	-	4987	62.4379	46.772	4.8404	3.3853	0	6.4029	50.4921	0.0234241	51.4035	0.026045
43517	chr1	79964325	79964326	Slc1a5	NM_175758	chr1	79957647	79971751	+	6678	28.3815	25.8522	5.2785	0	0	4.6472	24.4776	0.0139957	24.7933	0.0111942
45996	chr1	81977796	81977797	Cblc	NM_001034920	chr1	81964678	81981504	-	3708	55.6345	47.7478	22.6377	12.8134	3.9279	13.5583	33.9656	0.0327157	42.9481	0.0203613
52792	chr1	88561547	88561548	Sipa1l3	NM_001013066	chr1	88439882	88477653	-	83894	81.0433	84.2239	58.3205	63.4031	57.4802	44.994	21.7718	0.0184373	31.3965	0.0396203
63491	chr1	100679227	100679228	Ctu1	NM_001106251	chr1	100668355	100674148	+	10872	22.7486	31.9152	2.9078	0	0	5.8243	25.878	0.0328342	24.4198	0.0460589
64852	chr1	101930640	101930641	Ptov1	NM_001008304	chr1	101923968	101930515	-	125	35.7362	44.997	65.7519	75.9543	92.326	78.8698	-30.4865	0.0474608	-45.2313	0.0310934
68718	chr1	105353034	105353035	Csrp3	NM_057144	chr1	105206458	105217109	-	135925	20.9421	21.2676	52.9426	44.3488	49.0412	41.9213	-27.5408	0.0235203	-24.3764	0.0207109
75533	chr1	125696398	125696399	Hmgn5	NM_001276434	chr1	125589857	125598426	-	97972	69.1676	62.8373	37.0079	41.2155	22.9944	18.4664	26.8908	0.0193957	45.2721	0.00730795
75828	chr1	126006528	126006529	Trpm1	NM_001037733	chr1	126093050	126208623	+	86522	27.4221	34.0689	9.6255	0	2.3711	0.747	25.9327	0.0472869	29.1865	0.0134632
79758	chr1	131000619	131000620	Arrdc4	NM_001047853	chr1	130820198	130829248	-	171371	24.1279	18.346	57.5287	60.4942	59.219	54.1812	-37.7745	0.00731679	-35.4631	0.0114895
87224	chr1	143821872	143821873	Alpk3	NM_001191895	chr1	143827685	143875321	+	5813	27.4221	23.4243	4.1511	6.215	1.3836	0	20.2401	0.0121286	24.7314	0.00723574
92149	chr1	153304511	153304512	F8a1	NM_001109323	chr1	153316590	153318105	+	12079	44.0915	41.4626	7.6209	8.6067	4.3886	13.5583	34.6632	0.00163614	33.8036	0.0193326
92186	chr1	153332125	153332126	F8a1	NM_001109323	chr1	153316590	153318105	+	15535	44.0915	41.4626	7.6209	8.6067	4.3886	13.5583	34.6632	0.00163614	33.8036	0.0193326
100066	chr1	170978863	170978864	Olr37	NM_001000504	chr1	170957939	170958905	+	20924	55.6345	48.1109	10.9288	13.0785	18.6911	14.3008	39.8691	0.00949258	35.3768	0.0148214
109309	chr1	186765421	186765422	Rras2	NM_001013434	chr1	185908262	185978450	-	786971	58.8996	65.4807	37.2101	37.9199	30.6113	38.5199	24.6252	0.0175884	27.6245	0.0329735
111771	chr1	192654598	192654599	Sox6	NM_001024751	chr1	192644287	193151615	+	10311	36.5056	40.775	6.1072	8.6067	3.3181	2.2145	31.2833	0.00619429	35.874	0.00375623
122611	chr1	209215731	209215732	Acadsb	NM_013084	chr1	209013683	209048775	+	202048	30.0219	18.6524	57.0287	52.7938	64.1703	54.6714	-30.5741	0.0371857	-35.0837	0.0418056
122807	chr1	209576321	209576322	Plpp4	NM_001191631	chr1	209449939	209577459	+	126382	40.8329	45.2162	12.3149	0	14.968	1.8093	36.8671	0.0300207	34.6359	0.0378278
122836	chr1	209613716	209613717	Plpp4	NM_001191631	chr1	209449939	209577459	+	163777	25.6755	24.9917	3.875	0	0	0	23.3961	0.0069974	25.3336	0.00018209
126997	chr1	215660972	215660973	Mgmt	NM_012861	chr1	216161434	216388310	+	500462	52.6274	46.202	16.2645	25.7709	0	0	28.397	0.0384766	49.4147	0.00420035
128207	chr1	217361475	217361476	Tcerg1l	NM_001130077	chr1	217478055	217666989	-	305514	57.2338	40.1727	7.6209	1.1631	8.6109	7.9886	44.3113	0.0398556	40.4035	0.0418544
128737	chr1	218230000	218230001	Bnip3	NM_053420	chr1	218174696	218191883	-	38117	82.679	77.3525	27.2936	35.5939	4.662	31.2381	48.572	0.0101503	62.0657	0.0445189
133088	chr1	223157279	223157280	Kcnq1	NM_032073	chr1	223154712	223490458	+	2567	55.6345	57.4408	38.2616	34.1016	16.687	30.9574	20.356	0.0121831	32.7154	0.0450859
133249	chr1	223388938	223388939	Kcnq1	NM_032073	chr1	223154712	223490458	+	234226	51.6793	40.9863	0	11.0222	6.2073	0	40.8217	0.0336065	43.2291	0.0198441
133492	chr1	223547011	223547012	Slc22a18	NM_001004260	chr1	223537695	223560895	+	9316	18.4782	29.3572	49.6911	49.3364	49.1034	47.8427	-25.5961	0.0423581	-24.5554	0.0463034
138414	chr1	227966712	227966713	Map3k11	NM_001013150	chr1	227978440	227991741	+	11728	42.8195	32.372	0	3.2445	4.9715	3.1314	35.9735	0.0223478	33.5443	0.0241029
155779	chr1	257180504	257180505	Prkg1	NM_001105731	chr1	256221066	257537289	-	356785	0	5.379	45.8008	30.4951	54.2606	54.1421	-35.4584	0.048554	-51.5119	0.00271623
157160	chr1	259389966	259389967	Rnls	NM_001014167	chr1	259052392	259323697	-	66269	81.0433	73.4641	9.6255	28.9891	35.2299	13.6767	57.9464	0.0307177	52.8004	0.0437588
163121	chr1	268044251	268044252	Pik3ap1	NM_001106368	chr1	267983940	268093777	-	49526	33.1925	34.0689	0	12.5587	1.2772	11.7012	27.3514	0.0490963	27.1415	0.035188
175480	chr1	282850582	282850583	Gpam	NM_017274	chr1	283249426	283309049	-	458467	14.3775	9.2381	31.1881	33.369	32.1275	35.0685	-20.4707	0.0180923	-21.7902	0.0179654
176888	chr1	284433326	284433327	Habp2	NM_001001505	chr1	284451954	284486016	+	18628	55.6345	53.9526	8.8951	24.3167	16.6223	11.7618	38.1876	0.0388668	40.6015	0.00398778
178683	chr1	286181273	286181274	Gfra1	NM_012959	chr1	286571282	286934801	-	753528	31.6724	37.5303	0.8558	10.0804	11.6311	6.4029	29.1333	0.0334188	25.5844	0.0227458
184604	chr10	4789972	4789973	Grin2a	NM_012573	chr10	4524961	4936873	+	265011	37.3049	42.3505	17.5546	19.2859	66.8814	77.0738	21.4075	0.0151707	-32.1499	0.0298887
186290	chr10	7579604	7579605	Rbfox1	NM_001106974	chr10	7109395	7450683	-	128921	35.7362	42.0272	0	10.6493	0	0	33.557	0.0323262	38.8817	0.00648113
188809	chr10	10648333	10648334	Naa60	NM_001014226	chr10	10637999	10658027	-	9694	71.8059	68.6422	4.1511	20.3814	10.288	15.2114	57.9578	0.0197492	57.4744	0.00258198
190046	chr10	12696076	12696077	Zfp213	NM_001105764	chr10	12706829	12713743	-	17667	58.8996	63.7883	85.5903	84.0582	88.1739	91.0476	-23.4803	0.0116933	-28.2668	0.0099123
192043	chr10	14070573	14070574	Spsb3	NM_001106988	chr10	14064725	14069831	+	5848	0	9.4202	34.8443	36.7645	42.271	39.4051	-31.0943	0.023075	-36.1279	0.0180684
192879	chr10	14668140	14668141	Sstr5	NM_012882	chr10	14664004	14670083	-	1943	47.8081	44.7363	18.8301	24.0077	25.9842	16.8181	24.8533	0.014354	24.8711	0.0357565
195861	chr10	16932427	16932428	Neurl1b	NM_001142652	chr10	16945336	16972071	-	39644	0	0	19.7138	27.3987	30.0761	25.5794	-23.5562	0.0255906	-27.8278	0.00646464
201548	chr10	24190667	24190668	Ebf1	NM_053820	chr10	23523671	23911164	+	666996	68.9692	64.0158	8.2671	24.0612	19.3117	32.2937	50.3284	0.0259929	40.6898	0.0279369
203583	chr10	29276990	29276991	Adra1b	NM_016991	chr10	29233971	29291344	-	14354	74.7678	79.1948	23.338	40.7693	31.6071	43.2393	44.9276	0.0378036	39.5581	0.0238655
211202	chr10	39465781	39465782	Acsl6	NM_130739	chr10	39442540	39488951	+	23241	0	6.8499	33.8242	29.7245	29.6718	26.3228	-28.3494	0.0192532	-24.5724	0.0232356
212592	chr10	41459427	41459428	Nmur2	NM_022275	chr10	41219612	41235468	-	223959	13.3817	8.2772	75.2178	84.5867	43.6513	47.3979	-69.0728	0.00591189	-34.6951	0.00822407
217213	chr10	47287699	47287700	Aldh3a2	NM_031731	chr10	47300330	47320877	-	33178	52.6274	50.2938	14.3037	25.9643	21.1928	12.3356	31.3266	0.0341887	34.6964	0.01698
234337	chr10	67585611	67585612	Rnf135	NM_001012010	chr10	67189250	67614579	+	396361	67.5987	54.69	16.4691	21.6111	18.5365	3.057	42.1043	0.026164	50.3476	0.0378083
237546	chr10	71760775	71760776	LOC102553190	NR_132638	chr10	71759111	71769415	+	1664	51.2151	52.202	75.4943	87.0323	89.2558	92.6404	-29.5547	0.0363035	-39.2396	0.00201202
237839	chr10	72039930	72039931	Mrm1	NM_001108832	chr10	72043104	72049392	-	9462	86.8684	85.8516	31.1881	51.8169	52.4278	62.3646	44.8575	0.0491267	28.9638	0.0284698
243876	chr10	81053354	81053355	Utp18	NM_001135039	chr10	81390894	81417858	-	364504	0	12.4208	41.4447	49.3364	67.765	68.1492	-39.1801	0.0335052	-61.7467	0.0099745
244442	chr10	81790002	81790003	Luc7l3	NM_001108291	chr10	81823960	81859932	-	69930	53.209	65.0966	23.1688	21.9032	10.2182	8.2964	36.6168	0.0256279	49.8955	0.0142511
250704	chr10	86399276	86399277	Psmd3	NM_001008281	chr10	86395551	86407493	+	3725	82.4258	82.2523	32.4335	39.2524	47.2605	48.6584	46.4961	0.00533739	34.3796	0.000419427
252132	chr10	87798166	87798167	Krt35	NM_001008820	chr10	87798388	87801786	-	3620	29.4054	33.6763	0	0	8.7359	1.889	31.5408	0.00455259	26.2284	0.0228572
254731	chr10	89659297	89659298	Sost	NM_030584	chr10	89689511	89692559	-	33262	74.7678	58.225	4.1511	11.0222	9.8832	0	58.9098	0.0223437	61.5548	0.0236361
263026	chr10	97443747	97443748	Amz2	NM_001014121	chr10	97435123	97445661	+	8624	16.1775	7.0677	38.2616	37.4811	37.7812	40.7051	-26.2488	0.0290192	-27.6206	0.0287112
271218	chr10	104937812	104937813	Foxj1	NM_053832	chr10	104946568	104948325	-	10513	39.7674	43.375	23.7716	16.7324	12.9518	1.4823	21.3192	0.0327333	34.3541	0.0292841
278763	chr10	109743498	109743499	Csnk1d	NM_139060	chr10	109738951	109769940	-	26442	42.8195	48.9038	75.1618	73.2592	78.1829	82.8591	-28.3488	0.012407	-34.6594	0.0120341
279163	chr10	110169314	110169315	Rab40b	NM_001107076	chr10	110143365	110171085	-	1771	63.5007	59.9756	21.95	33.7206	42.271	40.3074	33.9029	0.0313036	20.4489	0.00959449
283118	chr11	12606081	12606082	Robo1	NM_022188	chr11	12888782	13808774	+	282701	88.6453	83.1521	59.8867	57.7172	38.1315	44.6838	27.0968	0.0116695	44.4911	0.0091074
285112	chr11	17977737	17977738	Samsn1	NM_130821	chr11	17910039	17960678	-	17059	53.6021	45.8282	22.3175	26.9739	7.7755	15.7332	25.0694	0.0311465	37.9608	0.020803
288466	chr11	27351410	27351411	Mir155hg	NR_132107	chr11	27809171	27811400	+	457761	0	5.7357	37.2466	30.5717	44.3821	60.0788	-31.0413	0.0195092	-49.3626	0.0274788
300429	chr11	45210476	45210477	Arl6	NM_001108842	chr11	46049232	46069733	+	838756	72.8496	69.2217	33.8242	30.371	11.9743	29.75	38.938	0.00411096	50.1735	0.0311665
300594	chr11	45766286	45766287	Arl6	NM_001108842	chr11	46049232	46069733	+	282946	63.3666	55.1282	27.2936	12.0604	21.7556	9.2786	39.5704	0.0446996	43.7303	0.0280025
305095	chr11	56341478	56341479	Bbx	NM_001079938	chr11	56250759	56397255	+	90719	31.6724	30.8041	10.807	0	4.7357	5.1286	25.8347	0.0413191	26.3061	0.000327982
308170	chr11	63959102	63959103	Tmprss7	NM_001105882	chr11	64202920	64238347	+	243818	34.2814	39.5856	0	3.0539	6.8919	7.1088	35.4066	0.00738783	29.9332	0.00777168
315683	chr11	74343266	74343267	Muc20	NM_001107089	chr11	74307693	74321027	+	35573	82.2092	75.6382	50.8923	55.7377	59.8461	56.2735	25.6087	0.0244807	20.8639	0.0306582
322478	chr11	83959698	83959699	Ccdc50	NM_182736	chr11	83920149	83976562	+	39549	31.6724	32.7225	4.1511	0	0	0	30.1219	0.00501377	32.1975	0.000265818
322983	chr11	84751946	84751947	Fetub	NM_053348	chr11	84745604	84754186	-	2240	55.6345	43.4259	0	0	0	0	49.5302	0.0148516	49.5302	0.0148516
324786	chr11	86437721	86437722	Ephb3	NM_001105868	chr11	86602389	86621102	-	183381	76.2941	68.6422	28.5489	18.1069	1.8676	19.0751	49.1403	0.0169114	61.9968	0.0222989
339752	chr12	12843657	12843658	Cyp3a2	NM_153312	chr12	12819937	13740743	-	897086	51.2151	34.6984	7.2433	0	0	4.2766	39.3351	0.0487449	40.8184	0.0410092
341367	chr12	14458029	14458030	Bhlha15	NM_012863	chr12	14455039	14459216	-	1187	0	7.1587	56.2598	52.8948	35.0941	33.301	-50.998	0.00596081	-30.6182	0.0142147
355710	chr12	29098559	29098560	Mir6322	NR_106694	chr12	28811176	28811295	-	287264	38.4199	29.6007	4.5866	0	10.2182	10.0596	31.717	0.0236882	23.8714	0.0324798
359701	chr12	33164001	33164002	Ran	NM_053439	chr12	33247055	33250190	-	86189	71.5991	71.3539	28.8797	18.9076	27.4106	23.4441	47.5829	0.0108091	46.0491	0.00185677
368849	chr12	41970357	41970358	Cux2	NM_001271380	chr12	41895321	42090248	+	75036	55.6345	46.3989	4.1511	8.1588	3.1111	16.7358	44.8618	0.0123577	41.0932	0.0378477
370425	chr12	43278892	43278893	Rasal1	NM_001108335	chr12	43274638	43307089	-	28197	64.9542	66.473	15.8313	9.6669	32.1275	20.137	52.9645	0.00357284	39.5814	0.0225256
371720	chr12	44174780	44174781	Oas1i	NM_001009680	chr12	44192562	44204575	+	17782	34.2814	35.3823	12.7591	2.8845	0	0	27.01	0.0322041	34.8319	0.000249643
376228	chr12	47820379	47820380	Ccdc60	NM_001034945	chr12	47854184	48016621	+	33805	43.5184	39.8023	6.8205	15.2864	8.5375	17.5319	30.6069	0.0220603	28.6257	0.0276998
378711	chr12	49368973	49368974	Ankrd13a	NM_001012148	chr12	49352112	49381860	-	12887	34.2814	35.3823	0	0	0	7.1088	34.8319	0.000249643	31.2775	0.0129673
384883	chr12	54101191	54101192	Lrcol1	NM_001270418	chr12	54119565	54131440	-	30249	34.2814	32.1136	0	2.164	13.0965	2.5685	32.1155	0.00226641	25.365	0.0420812
387807	chr13	13455774	13455775	Cntnap5c	NM_001047866	chr13	11594155	12804561	+	1861619	0	1.7187	27.2936	24.1067	22.5979	20.6584	-24.8408	0.00526959	-20.7688	0.00386968
391471	chr13	25359538	25359539	Cntnap5b	NM_001047873	chr13	26870921	27774438	+	1511383	0	0	38.2616	28.4402	29.9551	24.425	-33.3509	0.0210001	-27.19	0.0101839
395276	chr13	35355695	35355696	Cdh7	NM_001012737	chr13	36230291	36366642	+	874596	77.5361	76.026	21.8699	23.712	6.8448	16.0075	53.9901	0.000486255	65.3549	0.00500953
396681	chr13	39441294	39441295	Nifk	NM_139186	chr13	39397764	39407569	+	43530	66.2604	70.7177	21.7452	34.9677	21.9229	18.3686	40.1326	0.028917	48.3433	0.0034586
405356	chr13	54041285	54041286	Mir135b	NR_031797	chr13	54046529	54046626	+	5244	72.5348	58.6154	7.8953	4.0962	19.3117	0	59.5793	0.0143472	55.9192	0.0424433
411509	chr13	59353315	59353316	Nr5a2	NM_021742	chr13	58794162	58910799	-	442516	28.3815	37.5303	11.5123	4.8615	8.7359	2.007	24.769	0.0483804	27.5845	0.0398603
428295	chr13	92441745	92441746	Nuf2	NM_001012028	chr13	92450021	92478789	-	37044	35.7362	27.7522	0	9.1063	1.7174	0	27.1911	0.046185	30.8855	0.0170336
439137	chr13	106348356	106348357	Tlr5	NM_001145828	chr13	106310983	106315238	+	37373	30.8819	41.3361	10.3015	11.4813	12.2989	8.1323	25.2176	0.0408636	25.8934	0.0441228
447869	chr13	117469797	117469798	Plxna2	NM_001105988	chr13	117922568	118118393	+	452771	0	7.8677	32.4335	31.7225	28.9579	40.1763	-28.1441	0.0191332	-30.6333	0.0465545
448040	chr13	118029662	118029663	Plxna2	NM_001105988	chr13	117922568	118118393	+	107094	49.8607	41.55	20.6815	11.4218	6.7071	3.8889	29.6537	0.0413052	40.4074	0.0115869
449212	chr14	2064908	2064909	Dgkq	NM_001198804	chr14	2064951	2078913	+	43	29.4054	40.1727	72.339	78.4324	68.8512	62.4059	-40.5966	0.0224399	-30.8395	0.0389895
451577	chr14	4780647	4780648	Lrrc8d	NM_001008338	chr14	5077922	5093047	-	312400	66.2604	66.4277	47.1471	41.1669	29.1198	28.0201	22.187	0.0176955	37.7741	0.000216718
458730	chr14	12150054	12150055	Prkg2	NM_013012	chr14	12159377	12255994	+	9323	12.5131	2.47	49.3395	56.3957	62.745	51.7706	-45.376	0.0178052	-49.7662	0.0216168
459238	chr14	12946806	12946807	Fgf5	NM_022211	chr14	12917741	12938405	-	8401	44.9749	45.1329	73.4798	63.6314	72.0586	68.3115	-23.5017	0.0412163	-25.1312	0.00552165
464199	chr14	20505158	20505159	Slc4a4	NM_053424	chr14	20386110	20723823	-	218665	64.3131	58.1133	32.6227	30.0284	12.7425	9.8057	29.8877	0.0124064	49.9391	0.00468459
465690	chr14	23568151	23568152	Cenpc	NM_001004098	chr14	23515342	23571975	+	52809	22.7486	22.2996	1.3854	2.0149	0	4.5811	20.8239	0.000344506	20.2336	0.0126928
472509	chr14	37517949	37517950	Zar1	NM_181385	chr14	37570280	37574217	-	56268	70.3717	78.4936	28.9916	24.3597	37.4676	42.6797	47.757	0.00944686	34.359	0.0191573
474324	chr14	41841055	41841056	Shisa3	NM_001109087	chr14	42013405	42017978	-	176923	67.5987	56.0985	31.1881	32.4811	8.2562	23.685	30.014	0.0352155	45.878	0.041279
475808	chr14	43677154	43677155	Chrna9	NM_022930	chr14	43670526	43677246	-	92	0	2.1365	38.2616	24.6654	34.9049	52.0104	-30.3953	0.0476255	-42.3894	0.0389454
478107	chr14	46816615	46816616	LOC310926	NM_001025002	chr14	46814996	46861510	+	1619	54.0327	59.7747	94.6589	82.9325	84.7905	83.0711	-31.892	0.0394408	-27.0271	0.0120737
478430	chr14	46857301	46857302	LOC310926	NM_001025002	chr14	46814996	46861510	-	4209	54.0327	59.751	94.6589	82.913	84.7905	83.0711	-31.8941	0.0394764	-27.0389	0.0119737
478724	chr14	47404423	47404424	Rn5-8s	NR_046238	chr14	46862586	46862742	+	541837	20.3998	14.5677	57.7751	61.5508	67.4774	55.8888	-42.1792	0.00671464	-44.1994	0.0208667
479606	chr14	50328793	50328794	Arap2	NM_001107216	chr14	48892213	49090667	+	1436580	42.8195	42.8988	7.2433	12.8134	0.615	15.3644	32.8308	0.00712087	34.8695	0.0419375
480993	chr14	54833467	54833468	Pcdh7	NM_001004087	chr14	54787853	55216825	-	383358	39.5945	39.2976	16.5883	5.4558	12.6287	2.2935	28.424	0.0362997	31.985	0.0251432
486379	chr14	68873502	68873503	Fam184b	NM_001305171	chr14	70011988	70128519	+	1138486	37.3049	41.3361	0	13.5452	6.4754	1.5667	32.5479	0.0440423	35.2995	0.00799777
486719	chr14	70065030	70065031	Fam184b	NM_001305171	chr14	70011988	70128519	+	53042	24.1279	33.1403	0	0	1.4437	0	28.6341	0.0238823	27.9123	0.0257059
490557	chr14	78336152	78336153	Crmp1	NM_012932	chr14	78240966	78282969	-	53183	51.2151	44.7363	22.3175	19.5201	22.29	14.5195	27.0569	0.0165846	29.5709	0.0280382
508995	chr14	105360652	105360653	Pus10	NM_001025278	chr14	105247076	105284030	+	113576	35.7362	28.3741	14.3037	7.9518	4.8508	0	20.9274	0.0499606	29.6298	0.021426
515027	chr15	1028025	1028026	Kcnma1	NM_031828	chr15	339098	1037103	+	688927	66.2604	54.5289	13.3789	21.0229	11.5918	23.3657	43.1938	0.0252795	42.9159	0.0355127
515977	chr15	2693531	2693532	Samd8	NM_001012040	chr15	2670858	2712120	-	18589	52.6274	47.1196	11.8433	0	0	1.5294	43.9519	0.0213729	49.1088	0.00337005
523172	chr15	18343776	18343777	Sntn	NM_001109098	chr15	18501193	18514256	-	170480	28.2581	16.3055	69.4276	58.7374	52.722	48.3617	-41.8007	0.0348783	-28.26	0.0471205
525571	chr15	22765832	22765833	Flnb	NM_001107288	chr15	22716609	22849363	-	83531	77.0682	83.5713	17.7149	30.299	9.8832	6.8569	56.3128	0.0154528	71.9497	0.00247538
525734	chr15	22987259	22987260	Flnb	NM_001107288	chr15	22716609	22849363	-	137896	31.6724	40.3103	7.8953	0	0.9225	0	32.0437	0.0317636	35.5301	0.0146179
541018	chr15	45897425	45897426	Kcnrg	NM_001191687	chr15	45738075	45742401	+	159350	29.4054	30.573	64.4346	68.254	62.3799	73.2972	-36.3551	0.00300359	-37.8494	0.020396
548012	chr15	57258003	57258004	Phyhip	NM_001017376	chr15	56490751	56502001	+	767252	80.8117	74.1818	28.5489	40.6914	52.6474	50.2908	42.8766	0.0250535	26.0277	0.0177848
552447	chr15	64568859	64568860	Akap11	NM_012773	chr15	64390132	64420079	-	148780	55.6345	52.2348	4.8404	9.1063	6.4063	20.6584	46.9613	0.00335615	40.4023	0.0313416
560510	chr15	87526865	87526866	Lmo7	NM_001001515	chr15	87780477	87996342	+	253612	31.6724	25.6916	9.6255	6.6558	7.4385	1.647	20.5414	0.0254158	24.1393	0.0284731
564111	chr15	93883381	93883382	Trim52	NM_001106056	chr15	93853537	93855217	+	29844	44.9749	33.4447	11.5123	8.0196	0.8302	7.1088	29.4439	0.0393984	35.2403	0.0329912
565290	chr15	97204630	97204631	Mycbp2	NM_001106055	chr15	97165490	97355787	-	151157	30.5001	25.9235	1.0776	0	4.8118	1.7841	27.673	0.00713965	24.9139	0.0119121
573753	chr15	113199630	113199631	Nalcn	NM_153630	chr15	113115690	113455041	-	255411	44.9749	33.1403	5.4427	10.3006	5.9605	7.9886	31.1859	0.0395872	32.0831	0.033278
580536	chr16	8097413	8097414	Dph3	NM_001134850	chr16	8119072	8124489	-	27076	81.191	75.207	49.913	52.8281	52.7625	48.0174	26.8285	0.0150427	27.809	0.0183376
582149	chr16	9676904	9676905	Grid1	NM_024378	chr16	9495902	10843082	+	181002	42.4092	41.0417	0	15.2864	14.0031	0	34.0823	0.0471383	34.7239	0.0386787
583987	chr16	12105962	12105963	Ptpn20	NM_001080149	chr16	11866188	11922332	+	239774	67.5987	73.0369	48.4433	43.5769	43.3225	44.0291	24.3077	0.0217989	26.642	0.0104269
587886	chr16	19857060	19857061	Nxnl1	NM_001271341	chr16	19853422	19857144	-	84	75.4183	76.9459	44.8076	53.2478	48.5819	36.995	27.1544	0.0240477	33.3937	0.0292834
594374	chr16	31588214	31588215	Cbr4	NM_182672	chr16	31794519	31810263	-	222049	15.5304	9.514	50.8923	40.6371	55.6243	60.7883	-33.2425	0.0305247	-45.6841	0.00744629
603490	chr16	52038099	52038100	Triml2	NM_001191690	chr16	51843223	51853840	-	184259	18.4782	14.7293	53.2193	55.2779	76.1499	62.3145	-37.6448	0.00321141	-52.6285	0.0180456
615145	chr16	72332521	72332522	Zmat4	NM_001134747	chr16	72402515	72791491	-	458970	11.4009	5.9139	43.4411	43.9961	67.8986	74.8366	-35.0612	0.00612873	-62.7102	0.00493723
621685	chr16	81142524	81142525	Grtp1	NM_001170477	chr16	81153628	81174084	+	11104	74.7678	67.9988	36.2397	16.9098	37.6122	42.6797	44.8085	0.0484638	31.2373	0.0178301
623319	chr16	82513289	82513290	Arhgef7	NM_053740	chr16	82489365	82531462	-	18173	19.393	14.7908	41.4447	48.2332	51.6944	62.8345	-27.7471	0.0211513	-40.1726	0.0217734
625797	chr16	85339949	85339950	Lig4	NM_001106095	chr16	84770908	84776812	+	569041	71.3243	78.5264	31.1881	46.2566	34.9325	43.5113	36.203	0.0493027	35.7034	0.0237338
626096	chr16	85792627	85792628	Arglu1	NM_001024972	chr16	86014417	86038237	+	221790	0	2.3952	28.5489	22.2609	54.2606	41.5543	-24.2073	0.0187737	-46.7099	0.0186234
638497	chr17	13541706	13541707	Msx2	NM_012982	chr17	13785023	13790688	+	243317	31.6724	36.3912	66.7438	66.0228	71.1007	62.0702	-32.3515	0.00539894	-32.5536	0.0236266
638960	chr17	13957613	13957614	Sptlc1	NM_001108406	chr17	13956139	13995224	+	1474	65.4728	57.6551	33.0462	34.9677	31.6071	30.1824	27.557	0.0206764	30.6692	0.0163724
642983	chr17	18047268	18047269	Wnk2	NM_001191556	chr17	17987436	18095251	+	59832	14.3775	11.8163	63.842	71.1888	46.7546	41.6877	-54.4185	0.00507156	-31.1242	0.00821614
645645	chr17	20732390	20732391	Atxn1	NM_012726	chr17	21184043	21559271	+	451653	35.7362	23.7983	0	2.8845	0	0	28.325	0.0439265	29.7673	0.0379353
649546	chr17	25814243	25814244	Gfod1	NM_001170334	chr17	25775675	25873301	-	59058	60.0481	65.5597	17.7149	3.844	27.5252	26.551	52.0245	0.0199637	35.7658	0.00606672
649888	chr17	26168708	26168709	Rnf182	NM_001109117	chr17	26191714	26240098	+	23006	24.8789	24.4271	4.1511	0	0	4.2766	22.5774	0.00844313	22.5147	0.00899772
653347	chr17	31675953	31675954	Cdyl	NM_001014145	chr17	31569733	31795070	-	119117	20.7583	18.8147	45.9529	57.8069	43.7868	47.9081	-32.0934	0.0332847	-26.0609	0.00755612
654302	chr17	33431797	33431798	Ripk1	NM_001107350	chr17	33430660	33462906	-	31109	71.8059	74.0788	30.8969	16.5587	17.3491	36.4309	49.2146	0.0210681	46.0523	0.0408798
660505	chr17	47151827	47151828	Pou6f2	NM_001101002	chr17	47109120	47565068	+	42707	63.9324	66.6369	18.0202	28.373	33.1658	29.1784	42.0881	0.0157774	34.1125	0.00495019
669721	chr17	67933749	67933750	Mtr	NM_030864	chr17	67958245	68041430	-	107681	26.5217	17.8729	0	0	0	0	22.1973	0.0359209	22.1973	0.0359209
669773	chr17	68010494	68010495	Mtr	NM_030864	chr17	67958245	68041430	-	30936	64.3131	58.7217	9.6255	10.7218	14.6792	13.3273	51.3438	0.0030647	47.5142	0.00364443
678799	chr17	82304591	82304592	Cubn	NM_053332	chr17	82205508	82425565	-	120974	38.9995	35.3823	14.3037	1.5902	4.363	5.4931	29.244	0.0474674	32.2629	0.00343152
679529	chr17	83625830	83625831	Cacnb2	NM_053851	chr17	83540714	83761206	+	85116	55.6345	59.7794	38.2616	27.8704	18.8063	27.8488	24.641	0.047863	34.3794	0.020294
682152	chr17	87902619	87902620	Ptf1a	NM_053964	chr17	87911174	87913029	+	8555	31.6724	26.582	0	8.0747	8.9437	0	25.0898	0.034332	24.6553	0.0409
697444	chr18	25712407	25712408	Stard4	NM_001106159	chr18	25699343	25712261	-	146	90.2401	91.8806	66.378	68.6733	63.2509	52.1086	23.5347	0.00357341	33.3806	0.0272987
705227	chr18	38424844	38424845	RGD1563060	NM_001106149	chr18	37964747	37986639	-	438205	61.3984	58.0183	18.8301	28.4942	13.2189	19.4853	36.0462	0.0195778	43.3563	0.00667449
720371	chr18	64482460	64482461	Tcf4	NM_053369	chr18	64471372	64694032	+	11088	74.1228	66.2799	42.9512	46.8916	26.6084	9.2235	25.2799	0.0288391	52.2854	0.0316914
723059	chr18	69348098	69348099	Cxxc1	NM_001079698	chr18	69335504	69340566	+	12594	48.3806	48.6966	25.614	21.6407	15.5941	18.1606	24.9112	0.00633935	31.6612	0.00166347
725331	chr18	71366099	71366100	Zbtb7c	NM_001127375	chr18	71255931	71590025	+	110168	75.68	62.5856	16.7214	7.6468	28.6616	22.7713	56.9487	0.0190091	43.4164	0.0262697
726896	chr18	72746173	72746174	Hdhd2	NM_001014151	chr18	72904752	72955270	+	158579	18.4782	27.7522	56.2598	66.3754	74.8063	57.5961	-38.2024	0.0307797	-43.086	0.0478092
733087	chr18	80488403	80488404	Cndp1	NM_001007687	chr18	80511682	80534735	-	46332	85.3449	77.8736	5.05	21.4206	28.2753	28.3881	68.3739	0.0168792	53.2775	0.00488151
744877	chr19	28013283	28013284	Fto	NM_001039713	chr19	27842054	28182188	-	168905	38.9995	33.4447	0	0	0	9.4975	36.2221	0.00582801	31.4733	0.0292201
756983	chr19	43847397	43847398	Slc10a7	NM_001010948	chr19	43751268	43972967	-	125570	53.209	61.2806	16.794	5.1842	6.0702	12.3948	46.2557	0.0225737	48.0123	0.0112124
758585	chr19	46939428	46939429	Ces2g	NM_001106175	chr19	47890577	47898167	+	951149	30.127	32.8283	14.1409	5.6531	8.3034	9.4316	21.5806	0.0400484	22.6102	0.00416473
769336	chr19	60512590	60512591	Gan	NM_001107434	chr19	60482637	60528944	+	29953	8.4021	15.8402	78.8255	60.0187	64.8846	63.572	-57.301	0.0297599	-52.1071	0.00521173
771572	chr19	62698432	62698433	Cdh13	NM_138889	chr19	61621433	62720154	+	1076999	25.6755	32.9492	0	0	1.0378	0	29.3123	0.0150474	28.7934	0.0158915
783986	chr19	72719179	72719180	Itgb1	NM_017022	chr19	72324611	72372325	+	394568	56.6934	61.1187	21.7452	1.6578	23.2141	2.7915	47.2045	0.0443352	45.9032	0.0481013
793413	chr2	42191740	42191741	Homer1	NM_031707	chr2	42107428	42208021	+	84312	37.3049	29.7524	0	9.1063	0	0	28.9755	0.0392403	33.5286	0.0124486
797510	chr2	47037554	47037555	Enc1	NM_001003401	chr2	46895517	47171842	+	142037	53.209	49.8003	7.2433	0	10.7928	9.8057	47.883	0.00691525	41.2054	0.00184917
810219	chr2	68464803	68464804	Hcn1	NM_053375	chr2	68473430	68874494	+	8627	34.2814	40.3103	8.2671	5.5527	13.0965	9.1152	30.386	0.0116306	26.19	0.0184988
811384	chr2	71177932	71177933	Zfp131	NM_001100698	chr2	70868105	70894880	-	283052	75.68	73.6591	23.7716	41.2155	29.2648	22.3909	42.176	0.0407115	48.8417	0.0053368
811605	chr2	71520363	71520364	Mocs2	NM_001007633	chr2	71520173	71532083	+	190	52.6274	52.6497	75.2178	87.5134	77.4437	84.7154	-28.727	0.0428753	-28.441	0.0159528
811916	chr2	72178728	72178729	Ghr	NM_017094	chr2	72182691	72346118	-	167390	58.8996	51.9951	5.8036	0	0	10.6084	52.5455	0.00728584	50.1431	0.0155589
812602	chr2	73876814	73876815	Prkaa1	NM_019142	chr2	73882079	73917812	+	5265	55.6345	66.473	18.8301	13.7696	1.5565	16.9515	44.7539	0.0173946	51.7998	0.0314764
817431	chr2	83701510	83701511	Slc45a2	NM_001107653	chr2	83685367	83717569	-	16059	40.8329	51.0995	18.8301	13.3546	10.9608	13.5583	29.8739	0.0358954	33.7067	0.0238004
819470	chr2	90054977	90054978	Cdh10	NM_001168631	chr2	89140757	89362817	+	914220	31.6724	33.5679	0.7657	3.5389	0	6.8569	30.4678	0.00302502	29.1917	0.0145249
829403	chr2	115047177	115047178	Hey1	NM_001191845	chr2	115062449	115064660	+	15272	22.1141	19.6827	39.3483	45.2714	46.1871	39.7618	-21.4114	0.0216324	-22.076	0.0233653
831410	chr2	120914929	120914930	Ythdf3	NM_001108546	chr2	120415578	120448585	+	499351	63.9324	61.2528	12.1936	12.8134	15.5349	14.459	50.0891	0.000752901	47.5956	0.00091888
836194	chr2	134397781	134397782	Slc2a2	NM_012879	chr2	134112978	134144420	+	284803	58.8996	65.4807	37.2101	37.9199	30.6113	38.5199	24.6252	0.0175884	27.6245	0.0329735
848063	chr2	160750019	160750020	Maml3	NM_001107675	chr2	160209607	160966457	-	216438	44.9749	41.4951	70.879	73.3739	70.3794	62.2525	-28.8914	0.00544614	-23.081	0.034775
851165	chr2	166220911	166220912	Tm4sf1	NM_001106434	chr2	166792814	166802011	-	581100	0	1.2355	23.3914	34.0453	56.5346	50.8747	-28.1006	0.034543	-53.0869	0.00296391
853613	chr2	171767072	171767073	Dhx36	NM_001107678	chr2	172178849	172217986	-	450914	58.8996	64.9741	33.8242	22.4071	1.1321	17.6062	33.8212	0.0346639	52.5677	0.0267762
855474	chr2	176638715	176638716	Lekr1	NM_001115029	chr2	176821694	176987915	+	182979	63.9324	47.0349	2.9078	4.3231	2.1342	1.0531	51.8682	0.0256936	53.89	0.0238022
858746	chr2	183986547	183986548	Gfm1	NM_053625	chr2	183950901	183995881	+	35646	24.1279	24.9917	0	7.6602	8.2562	0	20.7297	0.0328764	20.4317	0.0388778
864801	chr2	200466967	200466968	Gucy1a3	NM_017090	chr2	200455311	200514853	-	47886	73.8663	71.8446	43.8286	51.2658	43.6513	52.4844	25.3083	0.0224081	24.7876	0.0318234
866785	chr2	203544295	203544296	Dear	NM_001004448	chr2	203645266	203648519	+	100971	71.4444	69.9502	41.9142	48.8741	36.6203	46.0505	25.3031	0.0192178	29.3619	0.0254311
867884	chr2	205494324	205494325	Lrba	NM_001108555	chr2	204990264	205509284	+	504060	82.679	81.0057	47.1471	54.0692	31.2017	40.6411	31.2342	0.0127483	45.9209	0.0107205
869870	chr2	207447347	207447348	Arhgef2	NM_001012079	chr2	207396431	207423797	+	50916	64.3131	58.7217	85.2694	80.3845	87.1602	91.3384	-21.3096	0.029034	-27.7319	0.0154713
870374	chr2	207967411	207967412	Trim46	NM_001107691	chr2	207963161	207974795	-	7384	49.8607	54.5289	74.3145	71.9636	75.9093	70.7153	-20.9443	0.015215	-21.1175	0.0262679
904001	chr2	266457468	266457469	Pdlim5	NM_053326	chr2	266348748	266518443	-	60975	18.1916	22.4515	77.3549	85.3069	83.0447	85.7346	-61.0093	0.0054216	-64.0681	0.00154235
904766	chr2	268140343	268140344	Lmo4	NM_001009708	chr2	268752221	268769170	-	628827	0	8.2772	37.1488	39.7317	54.2606	56.3301	-34.3017	0.0156018	-51.1568	0.0068823
912272	chr2	279069683	279069684	Slc44a5	NM_001134594	chr2	279103882	279195711	+	34199	53.6021	50.2938	0	2.5127	3.5047	2.3352	50.6916	0.00167486	49.028	0.00127811
918693	chr20	6498157	6498158	Atf6b	NM_001002809	chr20	6493787	6501639	+	4370	55.6345	64.3864	87.3141	88.6179	89.8713	89.4361	-27.9555	0.0241428	-29.6432	0.0211549
923660	chr20	9193466	9193467	Mtch1	NM_001100833	chr20	9177062	9200859	-	7393	31.6724	20.7947	73.742	66.9861	54.6385	52.6466	-44.1305	0.0204063	-27.409	0.0383691
951015	chr20	39656225	39656226	Gja1	NM_012567	chr20	39612107	39624552	+	44118	35.7362	35.3823	5.8036	3.349	1.7787	12.6789	30.9829	0.0015979	28.3304	0.0351082
967558	chr3	11494051	11494052	Wdr5	NM_001039034	chr3	11423442	11441555	+	70609	55.6345	52.6497	10.4855	12.1557	30.6113	22.7259	42.8215	0.00159115	27.4735	0.0227455
988432	chr3	43963277	43963278	Arl6ip6	NM_001024310	chr3	43839910	43865849	+	123367	38.6499	39.1679	0	2.2912	4.3252	8.3647	37.7633	0.000965931	32.5639	0.00388746
989076	chr3	46125795	46125796	Kcnj3	NM_031610	chr3	46103694	46264737	+	22101	74.7678	66.9002	33.0462	12.5231	19.8441	10.6084	48.0493	0.0485349	55.6078	0.0116923
993749	chr3	54938082	54938083	Slc4a10	NM_178092	chr3	54662472	54952168	+	275610	61.3984	59.6477	16.1593	22.9985	16.2436	22.6007	40.9442	0.00735058	41.1009	0.00637289
996370	chr3	61044530	61044531	Stk39	NM_019362	chr3	60973442	61244306	-	199776	49.8607	67.5001	8.8951	0	7.7255	0	54.2328	0.0316084	54.8177	0.0294934
1004493	chr3	71086718	71086719	Zfp385b	NM_001107736	chr3	70838017	71110119	-	23401	37.3049	29.0226	12.1041	8.503	7.6274	0	22.8602	0.0368747	29.35	0.0348784
1010522	chr3	86409781	86409782	Mtch2	NM_001106488	chr3	86385034	86404836	+	24747	17.6437	12.0212	59.8867	45.9032	37.9383	34.2322	-38.0625	0.0370338	-21.2528	0.0241923
1012202	chr3	88249399	88249400	Chst1	NM_001011955	chr3	88201572	88216358	+	47827	0	7.2312	26.5374	31.2063	37.3661	29.1784	-25.2563	0.0278307	-29.6566	0.0322852
1019182	chr3	103067283	103067284	Dnajc24	NM_001191853	chr3	102647265	102687956	-	379327	58.8996	65.4807	37.2101	37.9199	30.6113	38.5199	24.6252	0.0175884	27.6245	0.0329735
1023737	chr3	114463956	114463957	Meis2	NM_001107758	chr3	114124746	114324924	-	139032	58.8996	59.7794	3.791	17.9314	0.7907	2.7915	48.4783	0.020692	57.5484	0.000360426
1029893	chr3	124417820	124417821	Shc4	NM_001191065	chr3	124421963	124514515	-	96695	56.1604	59.6064	81.1893	75.7448	80.0014	85.3594	-20.5836	0.0236328	-24.797	0.0161026
1030535	chr3	125576714	125576715	Slc27a2	NM_031736	chr3	125542771	125580197	+	33943	34.7543	32.3453	9.6255	12.6271	0	0.8681	22.4235	0.00728462	33.1157	0.0014914
1033782	chr3	129594812	129594813	Mrps26	NM_001013206	chr3	129591391	129593055	+	3421	37.3049	35.3823	7.2433	11.5615	0	0	26.9412	0.00760806	36.3436	0.000698886
1034404	chr3	130262929	130262930	Ap5s1	NM_001134618	chr3	130251742	130255035	+	11187	75.68	79.7891	47.1471	37.3409	35.0941	14.0446	35.4905	0.0217093	53.1652	0.0383573
1035741	chr3	132116826	132116827	Fermt1	NM_001106515	chr3	132049770	132090550	-	26276	63.5007	48.6966	0	10.806	2.4896	4.2766	50.6957	0.0311583	52.7156	0.0194228
1041547	chr3	146243540	146243541	Slc24a3	NM_053505	chr3	145760075	146259490	+	483465	37.3049	50.2938	12.3149	4.5765	11.4973	13.5583	35.3537	0.0428086	31.2716	0.0414845
1047731	chr3	155871054	155871055	Bpifa2	NM_052808	chr3	155871129	155879088	+	75	74.7678	79.3966	38.2616	16.773	25.2356	14.4324	49.5649	0.0458177	57.2482	0.0103734
1048801	chr3	157212167	157212168	Pigu	NM_181637	chr3	157171340	157253270	-	41103	30.5001	27.7522	0	2.2258	0	2.3784	28.0132	0.00396019	27.9369	0.00420402
1054839	chr3	163551500	163551501	Ptprt	NM_001108603	chr3	163763404	164548723	-	997223	57.7816	73.3903	6.4443	10.598	2.9283	9.5643	57.0648	0.0194464	59.3396	0.0198189
1059516	chr3	168414513	168414514	Slc2a10	NM_001108963	chr3	168364924	168377379	+	49589	62.4379	72.5518	36.2397	36.5476	20.9271	0	31.1012	0.0254561	57.0313	0.0391042
1067921	chr3	175321404	175321405	Dok5	NM_001109344	chr3	174447258	174579715	+	874146	58.8996	65.4807	37.2101	37.9199	30.6113	38.5199	24.6252	0.0175884	27.6245	0.0329735
1068272	chr3	175888756	175888757	Cbln4	NM_001109210	chr3	176112390	176120178	-	231422	43.5184	41.3361	24.5685	18.0558	0.6306	13.6767	21.1151	0.0254485	35.2736	0.0334035
1074044	chr3	181259572	181259573	Slco4a1	NM_133608	chr3	181259386	181278378	-	18806	42.1394	29.6992	7.7216	9.6669	4.8118	6.1977	27.225	0.0495351	30.4145	0.039831
1077298	chr4	1037162	1037163	Olr1226	NM_001000442	chr4	1347071	1348013	+	309909	77.7069	80.9444	59.8867	53.6002	37.3138	48.9363	22.5822	0.0236467	36.2006	0.0266635
1079184	chr4	5528264	5528265	Actr3b	NM_001191860	chr4	5668160	5696597	+	139896	64.9542	57.9366	9.6255	4.7147	19.3117	28.627	54.2753	0.00616847	37.4761	0.0233672
1080514	chr4	7099638	7099639	Smarcd3	NM_001011966	chr4	7089269	7120846	+	10369	52.6274	61.5479	21.4069	28.173	3.3181	5.7208	32.2977	0.0287533	52.5682	0.00763298
1080891	chr4	7278161	7278162	Slc4a2	NM_017048	chr4	7276046	7292587	-	14426	25.6755	26.582	1.7113	5.0177	0	7.9886	22.7643	0.0056227	22.1345	0.0314367
1085183	chr4	13909342	13909343	Gnat3	NM_173139	chr4	13811225	13861527	-	47815	67.0595	62.1924	14.3037	23.2612	15.2681	1.7841	45.8435	0.0121379	56.0999	0.0159355
1087043	chr4	18706741	18706742	Sema3a	NM_017310	chr4	18141778	18354542	-	352199	15.5304	6.5666	42.5458	45.7417	43.8649	42.3654	-33.0953	0.0200514	-32.0667	0.0194965
1100716	chr4	50237668	50237669	Fezf1	NM_001109224	chr4	50092048	50095376	-	142292	0	10.9258	29.6587	34.2718	65.7335	47.7448	-26.5023	0.0465926	-51.2762	0.039632
1107145	chr4	61475208	61475209	Akr1b8	NM_173136	chr4	61491239	61503814	+	16031	72.9759	68.2848	7.2433	14.2318	22.8452	29.448	59.8928	0.00490119	44.4838	0.00818662
1119361	chr4	148297458	148297459	Creb5	NM_001134621	chr4	148130005	148499530	+	167453	79.433	65.4193	35.4833	22.8265	24.9338	35.5491	43.2713	0.0444588	42.1847	0.0407818
1123286	chr4	156159214	156159215	Ccser1	NM_001134622	chr4	156183028	156605322	+	23814	58.8996	55.0623	18.8301	26.6634	0	3.3782	34.2342	0.0158454	55.2918	0.00213052
1124756	chr4	160704640	160704641	Smarcad1	NM_001107864	chr4	160672978	160733484	+	31662	34.2814	38.4551	0	0	7.6274	4.7501	36.3683	0.00327642	30.1795	0.00698008
1127924	chr4	165778620	165778621	Tmsb10	NM_021261	chr4	165645782	165646842	-	131778	24.1279	33.7725	0	0	0.7783	0	28.9502	0.0266425	28.5611	0.0275145
1137557	chr4	185592197	185592198	Eefsec	NM_001109249	chr4	185435788	185630486	-	38289	8.788	7.2902	63.9752	58.0723	43.3596	34.6613	-52.9847	0.00328643	-30.9714	0.0197057
1143777	chr4	195167170	195167171	Mitf	NM_001191089	chr4	194668107	194921498	+	499063	60.0481	44.7363	0	0	8.2562	12.6789	52.3922	0.0206926	41.9246	0.0342818
1145074	chr4	196977861	196977862	Rybp	NM_001107879	chr4	197177355	197228556	-	250695	37.3049	28.6487	0	6.1338	9.2745	3.5655	29.9099	0.0300432	26.5568	0.036065
1154495	chr4	216250532	216250533	Ret	NM_012643	chr4	216130141	216172348	-	78184	43.5184	50.1494	0	0	12.2989	0	46.8339	0.00497425	40.6844	0.0282441
1156076	chr4	218813703	218813704	Fbxl14	NM_001271276	chr4	219072838	219076652	+	259135	63.9324	53.677	21.3342	3.4992	4.3462	21.7832	46.388	0.0458207	45.74	0.0455823
1171481	chr4	239362895	239362896	Aebp2	NM_001106626	chr4	239043564	239094663	+	319331	80.5036	58.7217	7.2433	13.9428	0	4.4749	59.0196	0.0353106	67.3752	0.0261681
1174518	chr4	243327040	243327041	Bcat1	NM_017253	chr4	243444838	243491574	-	164534	75.68	75.0106	37.5971	49.0609	25.8059	10.8048	32.0163	0.0306885	57.0399	0.0168881
1174999	chr4	243778746	243778747	Lmntd1	NM_001191980	chr4	243839626	243879814	-	101068	48.5618	45.8282	24.5685	25.6276	15.5349	3.4693	22.0969	0.00437148	37.6929	0.02589
1191256	chr5	31676237	31676238	Runx1t1	NM_001108657	chr5	32018814	32131170	+	342577	83.7828	77.5959	44.8076	36.3892	8.9972	3.2917	40.0909	0.0165565	74.5449	0.00317142
1192472	chr5	34505621	34505622	Ripk2	NM_001191865	chr5	34512874	34543807	-	38186	55.6345	53.1489	21.95	9.2858	0	6.1977	38.7738	0.0265971	51.2929	0.00421028
1205453	chr5	63691408	63691409	Fam221b	NM_001013934	chr5	63680870	63689890	-	1518	72.5348	73.3903	0	23.6466	2.9283	0	61.1392	0.0354659	71.4984	0.000454833
1206045	chr5	64283379	64283380	Melk	NM_001108662	chr5	64307463	64367854	+	24084	32.93	23.5726	4.1511	0	0	0	26.1758	0.036174	28.2513	0.0263476
1209391	chr5	67302322	67302323	Col15a1	NM_001100535	chr5	67359918	67469799	+	57596	58.8996	51.0995	0	10.3006	7.5453	0	49.8492	0.0163839	51.2269	0.0110346
1220880	chr5	89285314	89285315	Brinp1	NM_080482	chr5	89013124	89158668	-	126646	76.2941	77.7455	36.5826	21.74	46.067	51.8816	47.8585	0.0234262	28.0455	0.0112239
1222643	chr5	95169572	95169573	Rn5-8s	NR_046238	chr5	95174216	95174372	+	4644	54.0327	59.751	94.6589	82.913	84.7905	83.0711	-31.8941	0.0394764	-27.0389	0.0119737
1227360	chr5	107524788	107524789	Sh3gl2	NM_053935	chr5	107479269	107653523	+	45519	66.2604	66.2799	13.1468	3.9577	16.2436	12.6789	57.7179	0.00627715	51.8089	0.00118146
1235936	chr5	125912301	125912302	Pde4b	NM_017031	chr5	125623814	126001128	+	288487	77.0682	75.6382	55.4675	43.1644	28.7844	25.8227	27.0373	0.0486671	49.0496	0.00112209
1256070	chr5	150844079	150844080	Azin2	NM_001014261	chr5	150852121	150878810	-	34731	88.2928	88.9964	43.4411	50.5	56.826	55.2699	41.6741	0.00716619	32.5966	0.000685503
1256652	chr5	151267747	151267748	Zbtb8a	NM_001107913	chr5	151276505	151303640	-	35893	66.2604	63.8776	87.2184	83.5737	83.3087	88.4465	-20.327	0.011279	-20.8086	0.0180199
1268167	chr5	159808918	159808919	Rap1gap	NM_001100713	chr5	159782970	159829865	+	25948	63.3666	53.9162	83.4607	90.0962	81.9247	80.7349	-28.137	0.0396204	-22.6884	0.0413482
1268447	chr5	159983722	159983723	Ece1	NM_053596	chr5	159968603	160068655	+	15119	30.5001	27.9324	71.82	84.1779	71.9108	83.2875	-48.7827	0.0163273	-48.3829	0.0142176
1290407	chr5	176967798	176967799	LOC106182250	NR_132445	chr5	176961159	176968524	-	726	73.044	69.9188	40.5587	30.1481	36.7871	37.4383	36.128	0.0218893	34.3687	0.00214994
1296080	chr6	8080374	8080375	Ppm1b	NM_001270620	chr6	8151996	8212736	+	71622	23.4189	18.4988	73.2664	77.8297	80.8745	70.7153	-54.5892	0.00375653	-54.8361	0.010428
1303652	chr6	31693632	31693633	Ttc27	NM_001106706	chr6	31624975	31768786	-	75154	27.7985	31.3433	1.265	2.9953	0	1.6903	27.4408	0.0051262	28.7258	0.0046401
1319332	chr6	58005194	58005195	Sntg2	NM_001106720	chr6	57803703	58004693	-	501	54.0998	46.6729	18.8301	14.0251	18.8392	18.7154	33.9588	0.0165433	31.609	0.0135261
1326449	chr6	73491259	73491260	Dnajb9	NM_012699	chr6	73754559	73758774	-	267515	12.933	32.8409	71.6744	69.8721	87.5376	84.091	-47.8863	0.0409081	-62.9273	0.0248161
1335614	chr6	95467133	95467134	Fscb	NM_001271107	chr6	95722717	95725510	-	258377	73.2715	70.223	48.6967	48.9149	33.4873	31.3299	22.9414	0.00440769	39.3387	0.00224564
1359886	chr6	135358359	135358360	Slc24a4	NM_001108051	chr6	135229585	135364901	+	128774	24.1279	20.2239	0	0	2.2634	1.4275	22.1759	0.00765923	20.3304	0.00950401
1361704	chr6	137368631	137368632	Gsc	NM_001191873	chr6	137350765	137352805	-	15826	35.7362	24.9917	0	5.0177	0	0	27.8551	0.042445	30.3639	0.0299065
1370753	chr6	145689700	145689701	Aspg	NM_144750	chr6	145692074	145711786	+	2374	70.3717	52.6497	3.6334	5.6531	21.9229	16.1639	56.8674	0.0237231	42.4673	0.0449161
1371236	chr6	145916335	145916336	Kif26a	NM_001170348	chr6	145729937	145764118	+	186398	0	8.192	36.2397	28.9891	34.1562	32.5304	-28.5184	0.0348753	-29.2473	0.0197828
1393207	chr7	24915398	24915399	Polr3b	NM_001191878	chr7	24893472	24997174	-	81776	51.6793	48.5523	13.2361	7.9518	11.935	9.9565	39.5219	0.00598026	39.1701	0.00222365
1398846	chr7	31678872	31678873	Anks1b	NM_001271371	chr7	30603415	31774566	+	1075457	18.4782	28.2283	0	1.2987	48.456	58.3985	22.7039	0.0438599	-30.074	0.0496437
1415241	chr7	62250778	62250779	Cand1	NM_054004	chr7	62113403	62151493	-	99285	67.5987	63.9576	27.2936	27.2113	5.7879	0	38.5257	0.00222676	62.8842	0.00294298
1415367	chr7	62423132	62423133	Cand1	NM_054004	chr7	62113403	62151493	-	271639	0	0	23.1688	25.7709	24.3575	36.7092	-24.4699	0.00281506	-30.5333	0.0385606
1417143	chr7	64388710	64388711	Srgap1	NM_001191784	chr7	64196668	64472697	-	83987	44.9749	41.4626	0	0.9389	11.2048	8.515	42.7493	0.00180329	33.3588	0.00436802
1418964	chr7	67177098	67177099	Ppm1h	NM_001271079	chr7	67042621	67310434	-	133336	27.4221	26.582	0	0	0	0	27.0021	0.000241908	27.0021	0.000241908
1422851	chr7	73164391	73164392	Laptm4b	NM_001013174	chr7	73094974	73138161	+	69417	58.8996	75.1704	28.3323	29.5581	13.3856	16.2194	38.0898	0.0429438	52.2325	0.0240953
1424336	chr7	75500914	75500915	Ankrd46	NM_001013948	chr7	75427583	75448542	-	52372	38.9995	51.0995	4.8404	8.6067	0	0	38.3259	0.026261	45.0495	0.0175619
1432060	chr7	93784433	93784434	Samd12	NM_001130562	chr7	93636141	93930174	-	145741	29.4054	20.5463	1.7113	0	0	1.4275	24.1202	0.0332489	24.2621	0.0325377
1435950	chr7	101290819	101290820	LOC500876	NM_001145141	chr7	100956875	100958609	-	332210	24.1279	22.709	0	2.1056	5.2321	0	22.3656	0.00320649	20.8024	0.0165575
1442522	chr7	116632988	116632989	Rhpn1	NM_001305237	chr7	116631605	116642335	+	1383	82.679	82.3762	47.1471	45.9384	49.2968	56.0573	35.9849	0.000299624	29.8505	0.0126064
1445512	chr7	119138946	119138947	Txn2	NM_053331	chr7	119139111	119152935	-	13989	53.8857	51.0995	11.981	15.0927	16.2436	18.6389	38.9558	0.00286164	35.0513	0.00273584
1453718	chr7	126028891	126028892	Atxn10	NM_133313	chr7	125942295	126065029	+	86596	38.9995	32.4493	6.3051	13.0485	16.2436	15.0121	26.0476	0.031056	20.0966	0.0264129
1457778	chr7	130194630	130194631	Shank3	NM_021676	chr7	130159265	130220170	+	35365	31.6724	35.3823	4.1511	7.9518	1.2453	0	27.4759	0.00921266	32.9047	0.00351739
1458113	chr7	130829304	130829305	Alg10	NM_139101	chr7	131010626	131015654	+	181322	58.2252	49.6189	14.7797	14.7841	3.2113	3.3782	39.1401	0.0118724	50.6273	0.00714973
1458317	chr7	131174135	131174136	Cpne8	NM_001108750	chr7	131298536	131472968	-	298833	34.2814	38.8256	3.6334	0	3.3181	0	34.7368	0.00694059	34.8944	0.00643758
1468756	chr7	141580390	141580391		NM_021750	chr7	141579300	141591096	-	10706	60.0481	50.1049	22.9193	13.4356	9.3795	17.0983	36.8991	0.0329635	41.8376	0.02189
1474023	chr8	9471803	9471804	Cntn5	NM_053746	chr8	7793981	8501166	-	970637	23.4189	27.7522	49.562	59.642	62.745	60.7883	-29.0164	0.0339362	-36.1811	0.00428945
1483771	chr8	27586945	27586946	B3gat1	NM_054003	chr8	27797385	27823230	+	210440	0	3.0392	36.5826	49.5299	38.7912	32.8688	-41.5367	0.0246839	-34.3104	0.00927956
1484815	chr8	29364101	29364102	Opcml	NM_053848	chr8	29464089	29973718	+	99988	37.3049	40.3103	15.8313	8.8495	5.7325	7.1088	26.4672	0.0200033	32.3869	0.00259414
1487814	chr8	34057663	34057664	Ets1	NM_012555	chr8	33858346	33921593	+	199317	0	3.0392	45.9062	71.5697	38.0371	31.8474	-57.2184	0.0474009	-33.4226	0.0104745
1489187	chr8	36603855	36603856	Cdon	NM_017358	chr8	36673131	36725976	+	69276	71.2285	75.3851	33.0462	43.5769	36.5331	44.994	34.9952	0.0251808	32.5433	0.0203393
1491263	chr8	40582883	40582884	Olr1206	NM_001000816	chr8	40518562	40519489	+	64321	51.6793	51.0995	14.3037	6.9004	6.0569	20.6584	40.7874	0.00818535	38.0318	0.0349832
1493608	chr8	45338470	45338471	Grik4	NM_012572	chr8	45279685	45581391	-	242921	79.433	69.1545	37.1488	33.5311	24.7186	14.4018	38.9538	0.0190064	54.7336	0.0172422
1499931	chr8	51599026	51599027	Zbtb16	NM_001013181	chr8	51578464	51739786	-	140760	45.8881	54.0519	80.948	83.8659	80.3137	92.2848	-32.437	0.0173944	-36.3293	0.0375444
1517795	chr8	76576050	76576051	Fam81a	NM_001108163	chr8	76497581	76554483	+	78469	60.989	60.1999	82.5255	84.4876	89.4065	82.6379	-22.9121	0.00212313	-25.4277	0.0174854
1520976	chr8	81140450	81140451	Onecut1	NM_022671	chr8	81384923	81412265	+	244473	59.585	63.849	31.6583	17.9978	29.6718	34.3666	36.889	0.0356251	29.6978	0.0112102
1523298	chr8	84975402	84975403	Fbxo9	NM_001011998	chr8	84953187	84978347	-	2945	0	7.8677	57.2173	56.3957	51.9133	47.9333	-52.8727	0.00554954	-45.9894	0.00906438
1540414	chr8	114263736	114263737	Twf2	NM_001135238	chr8	114259814	114272429	+	3922	34.2814	28.9026	3.4201	11.7253	3.8274	12.2801	24.0193	0.0399042	23.5383	0.0424316
1541387	chr8	115414746	115414747	Cish	NM_031804	chr8	115411026	115415974	+	3720	47.3161	37.0333	5.5287	8.3449	6.6183	0	35.2379	0.0221284	38.8655	0.0238668
1543953	chr8	117211123	117211124	Ccdc51	NM_001014098	chr8	117172282	117182589	+	38841	62.4379	46.6729	3.6334	0	0	6.0999	52.7387	0.022727	51.5055	0.0258873
1546746	chr8	120635155	120635156	Pdcd6ip	NM_001029910	chr8	121231792	121286785	-	651630	29.4054	28.6487	0	6.6938	2.3711	0	25.6802	0.0167715	27.8415	0.00199194
1551474	chr8	125879306	125879307	Cmc1	NM_001199225	chr8	125679759	125737762	-	141544	20.3998	25.3925	56.8113	59.3362	60.998	75.0726	-35.1776	0.0062645	-45.1392	0.0262897
1555167	chr8	128818710	128818711	Ctnnb1	NM_053357	chr8	128815302	128824812	+	3408	30.127	33.1403	68.1374	85.0395	53.8892	62.1257	-44.9548	0.034583	-26.3738	0.02655
1571464	chr9	18642249	18642250	Rcan2	NM_175578	chr9	18397064	18626606	-	15643	72.5348	78.7492	41.4447	27.2407	12.9289	15.2114	41.2993	0.0334732	61.5718	0.00287776
1578104	chr9	32256878	32256879	Adgrb3	NM_001106898	chr9	30095582	30832622	-	1424256	34.2814	32.9492	5.8036	0	7.0873	2.6753	30.7135	0.00926634	28.734	0.00637012
1580141	chr9	37631066	37631067	Ccdc115	NM_001108793	chr9	37461819	37465783	+	169247	21.5128	10.9615	39.1526	41.1032	68.8512	67.7486	-23.8908	0.0469097	-52.0628	0.0102215
1595179	chr9	64613188	64613189	Spats2l	NM_001014102	chr9	64543199	64641803	+	69989	34.2814	35.3823	1.5312	4.1691	2.7659	7.9886	31.9817	0.00199107	29.4546	0.00810954
1602783	chr9	79675746	79675747	Smarcal1	NM_001108222	chr9	79716369	79762216	+	40623	25.6755	28.6487	51.2121	43.5769	0.8895	7.5232	-20.2324	0.0386408	22.9557	0.0241657
1607233	chr9	85294088	85294089	Mrpl44	NM_001031650	chr9	85294050	85299102	+	38	37.3049	42.255	82.7115	90.387	80.5536	85.9346	-46.7693	0.00939971	-43.4641	0.0070003
1607730	chr9	86255809	86255810	Cul3	NM_001106923	chr9	85794366	85853455	-	402354	79.433	68.6422	8.2671	6.4722	3.4323	0	66.668	0.00666358	72.3214	0.00607293
1614021	chr9	96156315	96156316	Sh3bp4	NM_022693	chr9	95916237	95994390	+	240078	63.9324	69.8602	32.1246	37.5735	38.3501	43.7225	32.0472	0.0154168	25.86	0.0231003
1616157	chr9	98204272	98204273	Ilkap	NM_022606	chr9	98190668	98212634	-	8362	31.6724	20.7947	0	0	0	0	26.2336	0.0403967	26.2336	0.0403967
1620300	chr9	104754250	104754251	Slco6d1	NM_001014270	chr9	104362293	104475669	-	278581	36.5056	48.0875	72.2002	71.9914	77.4855	84.5405	-29.7993	0.035763	-38.7165	0.0293306
1628344	chr9	117029617	117029618	Epb41l3	NM_053927	chr9	117004230	117131767	+	25387	19.393	13.738	40.1991	38.0225	50.1935	46.5484	-22.5453	0.017584	-31.8055	0.0110025
1658812	chrX	73775110	73775111	Dmrtc1c1	NM_001014222	chrX	73522587	73529808	+	252523	47.3161	42.584	13.488	7.8851	5.0985	0	34.2635	0.0112604	42.4008	0.00666144
1658830	chrX	73795105	73795106	Dmrtc1c1	NM_001014222	chrX	73522587	73529808	+	272518	47.3161	42.584	13.488	7.8851	5.0985	0	34.2635	0.0112604	42.4008	0.00666144
1666524	chrX	97922040	97922041	RGD1561230	NM_001106968	chrX	96930534	96932612	+	991506	48.1408	38.2982	6.2713	1.1989	10.7928	6.8569	39.4844	0.0190993	34.3946	0.0229329
1673926	chrX	115719331	115719332	Aqp2	NM_012909	chrX	115742311	115747347	+	22980	57.7816	58.6154	22.3175	29.6307	16.4308	8.9747	32.2244	0.0127937	45.4958	0.00673004
